# Supplementary material for: Cdk12 Is A Gene-Selective RNA Polymerase II Kinase That Regulates a Subset of the Transcriptome, Including Nrf2 Target Genes
Source: Sci Rep. 2016 Feb 25;6:21455. doi: 10.1038/srep21455 (PMC4766476; doi:10.1038/srep21455)
Supplement: Supplementary Table S1 [file srep21455-s2.xls]

## Sheet: Sheet1
GeneID	Name	Symbol	score	raw_r1_ch1	raw_r2_ch1	raw_r1_ch2	raw_r2_ch2	median_ch1	diff_ch1	median_ch2	diff_ch2	raw/PlateMedian_r1_ch1	raw/PlateMedian_r2_ch1	raw/PlateMedian_r1_ch2	raw/PlateMedian_r2_ch2	normalized_r1_ch1	normalized_r2_ch1
FBgn0053519	Unc-89	Unc-89	2.7	9070	12380	29120	60020	10725	3310	44570	30900	1.61	1.75	0.564	0.638	0.365	0.34
FBgn0034299	CG5757	CG5757	2.67	14000	13940	55510	56680	13970	-60	56095	1170	2.48	1.98	1.08	0.603	0.451	0.285
FBgn0085436	Not1	Not1	2.53	4740	7080	20060	33790	5910	2340	26925	13730	0.84	1	0.389	0.359	0.481	0.334
FBgn0019949	Cyclin-dependent kinase 9	Cdk9	2.31	4770	4150	27100	24000	4460	-620	25550	-3100	0.691	0.636	0.258	0.261	0.437	0.495
FBgn0250906	Phosphoglycerate kinase	Pgk	2.25	13310	11130	85360	62470	12220	-2180	73915	-22890	1.93	1.7	0.811	0.68	0.493	0.48
FBgn0004107	cdc2c	cdc2c	2.14	9270	15420	43240	112400	12345	6150	77820	69160	1.64	2.19	0.838	1.2	0.53	0.511
FBgn0010382	Cyclin E	CycE	2.11	6780	7260	36970	46250	7020	480	41610	9280	1.2	1.03	0.717	0.492	0.62	0.446
FBgn0003371	shaggy	sgg	2.09	11430	11310	63950	79610	11370	-120	71780	15660	1.68	1.61	0.615	0.668	0.554	0.515
FBgn0041097	robo3	robo3	2.08	11810	11240	57570	83860	11525	-570	70715	26290	2.09	1.59	1.12	0.892	0.554	0.523
FBgn0051183	CG31183	CG31183	2.04	4390	8410	20720	67270	6400	4020	43995	46550	0.778	1.19	0.402	0.715	0.537	0.561
FBgn0004656	female sterile (1) homeotic	fs(1)h	1.96	1760	2370	10850	15600	2065	610	13225	4750	0.312	0.336	0.21	0.166	0.701	0.461
FBgn0004367	meiotic 41	mei-41	1.94	160	9520	410	98480	4840	9360	49445	98070	0.0238	1.41	0.00463	0.99	0.232	0.874
FBgn0035397	CG11486	CG11486	1.93	6000	9100	49660	47220	7550	3100	48440	-2440	0.894	1.35	0.561	0.475	0.748	0.438
FBgn0040335	CG10260	CG10260	1.92	8880	9890	61440	67130	9385	1010	64285	5690	1.3	1.41	0.591	0.563	0.684	0.496
FBgn0004656	female sterile (1) homeotic	fs(1)h	1.9	3530	4400	29340	28270	3965	870	28805	-1070	0.512	0.674	0.279	0.308	0.639	0.55
FBgn0003371	shaggy	sgg	1.88	12260	9940	77500	80070	11100	-2320	78785	2570	1.78	1.52	0.737	0.872	0.486	0.689
FBgn0010382	Cyclin E	CycE	1.88	8320	9700	71450	61530	9010	1380	66490	-9920	1.21	1.49	0.679	0.67	0.661	0.543
FBgn0038630	CG14305	CG14305	1.86	7400	8010	40130	67210	7705	610	53670	27080	1.31	1.14	0.778	0.715	0.617	0.588
FBgn0023169	SNF1A/AMP-activated protein kinase	SNF1A	1.86	9350	12480	52090	102710	10915	3130	77400	50620	1.66	1.77	1.01	1.09	0.633	0.577
FBgn0019949	Cyclin-dependent kinase 9	Cdk9	1.84	4490	4320	31000	32100	4405	-170	31550	1100	0.659	0.615	0.298	0.269	0.683	0.543
FBgn0022338	deoxyribonucleoside kinase	dnk	1.82	7980	6420	63350	46420	7200	-1560	54885	-16930	1.16	0.983	0.602	0.505	0.611	0.618
FBgn0022338	deoxyribonucleoside kinase	dnk	1.82	3260	3710	16440	34490	3485	450	25465	18050	0.578	0.526	0.319	0.367	0.573	0.651
FBgn0053554	Nipped-A	Nipped-A	1.81	7980	8440	65870	59170	8210	460	62520	-6700	1.16	1.29	0.626	0.644	0.635	0.6
FBgn0053554	Nipped-A	Nipped-A	1.81	7250	7940	63890	52660	7595	690	58275	-11230	1.05	1.22	0.607	0.573	0.678	0.567
FBgn0015801	Rhythmically expressed gene 5	Reg-5	1.8	5800	11090	30600	101270	8445	5290	65935	70670	1.03	1.57	0.593	1.08	0.6	0.64
FBgn0086899	Tousled-like kinase	tlk	1.79	6900	7630	56600	59880	7265	730	58240	3280	1.12	1.23	0.699	0.578	0.673	0.579
FBgn0037339	Pi4KIIalpha	Pi4KIIalpha	1.78	6550	12350	40190	99790	9450	5800	69990	59600	1.16	1.75	0.779	1.06	0.698	0.566
FBgn0010389	heartless	htl	1.77	6980	11450	44290	89560	9215	4470	66925	45270	1.24	1.62	0.858	0.952	0.721	0.548
FBgn0019949	Cyclin-dependent kinase 9	Cdk9	1.77	4260	3770	26630	30610	4015	-490	28620	3980	0.635	0.559	0.301	0.308	0.565	0.686
FBgn0002413	discs overgrown	dco	1.76	2590	4380	17170	32930	3485	1790	25050	15760	0.459	0.621	0.333	0.35	0.754	0.527
FBgn0010355	TBP-associated factor 1	Taf1	1.75	2990	4330	18100	36410	3660	1340	27255	18310	0.53	0.614	0.351	0.387	0.688	0.589
FBgn0025803	SNF4/AMP-activated protein kinase gamma subunit	SNF4Agamma	1.75	8770	11880	49780	106320	10325	3110	78050	56540	1.55	1.68	0.965	1.13	0.645	0.627
FBgn0024227	IplI-aurora-like kinase	ial	1.74	4250	6690	33610	45260	5470	2440	39435	11650	0.633	0.991	0.379	0.455	0.715	0.572
FBgn0032187	CG4839	CG4839	1.73	9300	7820	57980	65040	8560	-1480	61510	7060	1.65	1.11	1.12	0.692	0.709	0.583
FBgn0004107	cdc2c	cdc2c	1.72	8340	9700	64060	71990	9020	1360	68025	7930	1.22	1.38	0.616	0.604	0.76	0.543
FBgn0036368	CG10738	CG10738	1.72	8970	8890	66210	81690	8930	-80	73950	15480	1.46	1.44	0.817	0.789	0.606	0.678
FBgn0010355	TBP-associated factor 1	Taf1	1.7	5510	5180	46200	39540	5345	-330	42870	-6660	0.799	0.793	0.439	0.43	0.645	0.653
FBgn0034376	CG15072	CG15072	1.68	6430	8510	41130	72550	7470	2080	56840	31420	1.14	1.21	0.797	0.772	0.727	0.597
FBgn0002413	discs overgrown	dco	1.67	9430	11610	78320	82670	10520	2180	80495	4350	1.38	1.65	0.754	0.693	0.822	0.521
FBgn0034950	CG3105	CG3105	1.65	11160	13290	87870	102600	12225	2130	95235	14730	1.64	1.89	0.846	0.86	0.779	0.565
FBgn0085413	-	CG34384	1.63	3000	5110	21640	39490	4055	2110	30565	17850	0.531	0.724	0.419	0.42	0.82	0.542
FBgn0022709	Adenylate kinase-1	Adk1	1.61	5920	14720	38470	130530	10320	8800	84500	92060	1.05	2.09	0.746	1.39	0.739	0.621
FBgn0010382	Cyclin E	CycE	1.6	7520	6950	55970	60030	7235	-570	58000	4060	1.1	0.989	0.539	0.503	0.736	0.632
FBgn0004656	female sterile (1) homeotic	fs(1)h	1.6	2860	3220	23260	30220	3040	360	26740	6960	0.466	0.52	0.287	0.292	0.667	0.693
FBgn0035142	CG17090	CG17090	1.59	7970	7950	60270	68000	7960	-20	64135	7730	1.17	1.13	0.58	0.57	0.748	0.626
FBgn0026193	par-1	par-1	1.59	4100	6750	26740	60900	5425	2650	43820	34160	0.726	0.957	0.518	0.648	0.742	0.632
FBgn0086899	Tousled-like kinase	tlk	1.58	5260	6310	49890	51730	5785	1050	50810	1840	0.857	1.02	0.616	0.499	0.778	0.605
FBgn0038120	CG10148	CG10148	1.55	6570	7470	44900	66260	7020	900	55580	21360	1.16	1.06	0.87	0.705	0.777	0.622
FBgn0259996	-	CG40341	1.54	6860	8100	42550	79670	7480	1240	61110	37120	1.22	1.15	0.825	0.847	0.705	0.689
FBgn0020622	Pi3K21B	Pi3K21B	1.54	7290	9370	38480	104320	8330	2080	71400	65840	1.29	1.33	0.746	1.11	0.6	0.78
FBgn0038816	CG5483	lrrk	1.53	7240	8910	47040	84660	8075	1670	65850	37620	1.28	1.26	0.912	0.9	0.739	0.666
FBgn0030685	Graf	Graf	1.48	7440	8910	54010	79280	8175	1470	66645	25270	1.32	1.26	1.05	0.843	0.825	0.624
FBgn0031265	CG2794	CG2794	1.47	6210	7110	54490	54960	6660	900	54725	470	0.925	1.05	0.615	0.553	0.793	0.653
FBgn0037098	CG7177	CG7177	1.46	7330	7310	67520	62390	7320	-20	64955	-5130	1.06	1.12	0.642	0.679	0.709	0.73
FBgn0038952	CG7069	CG7069	1.46	9400	9460	49900	111420	9430	60	80660	61520	1.67	1.34	0.967	1.18	0.604	0.825
FBgn0004106	cdc2	cdc2	1.43	1560	2190	13080	18300	1875	630	15690	5220	0.232	0.324	0.148	0.184	0.758	0.706
FBgn0085390	-	Dgk	1.43	10240	9940	74240	100840	10090	-300	87540	26600	1.5	1.41	0.714	0.846	0.717	0.742
FBgn0013988	Stretchin-Mlck	Strn-Mlck	1.42	4140	4350	28260	43210	4245	210	35735	14950	0.733	0.617	0.548	0.46	0.776	0.696
FBgn0015402	kinase suppressor of ras	ksr	1.42	5870	6990	45050	61490	6430	1120	53270	16440	1.04	0.991	0.873	0.654	0.873	0.616
FBgn0003124	polo	polo	1.41	3100	4220	24000	36780	3660	1120	30390	12780	0.549	0.598	0.465	0.391	0.88	0.611
FBgn0036663	CG9674	CG9674	1.41	6150	8540	51520	67020	7345	2390	59270	15500	1.09	1.21	0.999	0.713	0.953	0.55
FBgn0061360&FBgn0061359	CG33672||CG33671	CG33672||CG33671	1.4	9160	8960	62520	90300	9060	-200	76410	27780	1.62	1.27	1.21	0.96	0.776	0.706
FBgn0029970	Nek2	Nek2	1.4	8380	9440	50730	105350	8910	1060	78040	54620	1.48	1.34	0.983	1.12	0.688	0.782
FBgn0005592	breathless	btl	1.38	5980	9150	48460	77410	7565	3170	62935	28950	1.06	1.3	0.939	0.823	0.921	0.593
FBgn0010355	TBP-associated factor 1	Taf1	1.38	5060	4910	48690	43000	4985	-150	45845	-5690	0.733	0.752	0.463	0.468	0.74	0.749
FBgn0028360	lethal (1) G0148	l(1)G0148	1.37	6350	8040	40210	88630	7195	1690	64420	48420	1.12	1.14	0.779	0.943	0.72	0.773
FBgn0034264	CG10933	CG10933	1.37	9320	11890	86990	93910	10605	2570	90450	6920	1.39	1.76	0.982	0.944	0.843	0.667
FBgn0032006	PDGF- and VEGF-receptor related	Pvr	1.34	3550	3530	31070	37750	3540	-20	34410	6680	0.578	0.57	0.383	0.364	0.718	0.789
FBgn0032363	CG6509	CG6509	1.34	3570	6800	30390	55790	5185	3230	43090	25400	0.632	0.964	0.589	0.593	0.968	0.575
FBgn0022338	deoxyribonucleoside kinase	dnk	1.34	6580	7430	71690	59970	7005	850	65830	-11720	0.954	1.14	0.681	0.653	0.838	0.69
FBgn0033674	CG8964	CG8964	1.33	10940	9670	96060	93980	10305	-1270	95020	-2080	1.59	1.48	0.913	1.02	0.675	0.831
FBgn0003317	saxophone	sax	1.33	8060	8750	50140	100410	8405	690	75275	50270	1.43	1.24	0.972	1.07	0.707	0.804
FBgn0024227	IplI-aurora-like kinase	ial	1.33	5860	5960	46210	56060	5910	100	51135	9850	0.803	0.894	0.507	0.496	1.03	0.528
FBgn0019957	NADH:ubiquinone reductase 42kD subunit precursor	ND42	1.33	4270	6530	35200	56610	5400	2260	45905	21410	0.756	0.926	0.682	0.602	0.937	0.608
FBgn0046689	Tak1-like 1	Takl1	1.33	7370	8150	47610	91010	7760	780	69310	43400	1.31	1.16	0.923	0.968	0.735	0.783
FBgn0036368	CG10738	CG10738	1.33	7940	10010	59870	96740	8975	2070	78305	36870	1.41	1.42	1.16	1.03	0.857	0.677
FBgn0044826	Pak3	Pak3	1.31	10330	9180	85560	84690	9755	-1150	85125	-870	1.54	1.36	0.966	0.852	0.748	0.779
FBgn0035950	CG5288	CG5288	1.31	5920	9350	40660	100870	7635	3430	70765	60210	1.05	1.33	0.788	1.07	0.781	0.756
FBgn0038167	lkb1	lkb1	1.3	6960	10600	50150	109590	8780	3640	79870	59440	1.23	1.5	0.972	1.17	0.819	0.725
FBgn0031643	CG3008	CG3008	1.3	7860	7170	63030	83940	7515	-690	73485	20910	1.28	1.16	0.778	0.81	0.658	0.864
FBgn0003716	thickveins	tkv	1.3	8110	8320	60870	82820	8215	210	71845	21950	1.44	1.18	1.18	0.881	0.853	0.698
FBgn0034376	CG15072	CG15072	1.3	6170	6810	44740	84850	6490	640	64795	40110	1	1.1	0.552	0.819	0.595	0.92
FBgn0036099	CG11811	CG11811	1.3	6220	11500	55110	92860	8860	5280	73985	37750	1.1	1.63	1.07	0.988	1.007	0.566
FBgn0243505	stardust	sdt	1.29	7270	9080	53740	92330	8175	1810	73035	38590	1.29	1.29	1.04	0.982	0.841	0.713
FBgn0010269	Downstream of raf1	Dsor1	1.28	10420	9710	98340	92490	10065	-710	95415	-5850	1.51	1.49	0.935	1.01	0.726	0.815
FBgn0036896	wallenda	wnd	1.27	8600	11350	85170	90760	9975	2750	87965	5590	1.28	1.68	0.962	0.913	0.895	0.676
FBgn0053554	Nipped-A	Nipped-A	1.27	6360	7250	52290	66680	6805	890	59485	14390	1.13	1.03	1.01	0.709	0.935	0.645
FBgn0015772	Numb-associated kinase	Nak	1.26	5020	8320	39300	81280	6670	3300	60290	41980	0.889	1.18	0.762	0.864	0.89	0.685
FBgn0003079	pole hole	phl	1.26	6660	9760	46640	106920	8210	3100	76780	60280	1.18	1.38	0.904	1.14	0.796	0.768
FBgn0033383	alicorn	alc	1.26	9650	11080	75230	109410	10365	1430	92320	34180	1.71	1.57	1.46	1.16	0.886	0.692
FBgn0003178	Pyruvate kinase	PyK	1.25	10520	10140	117740	84850	10330	-380	101295	-32890	1.52	1.55	1.12	0.924	0.861	0.716
FBgn0020412	JIL-1	JIL-1	1.25	7540	7350	59940	89300	7445	-190	74620	29360	1.23	1.19	0.74	0.862	0.652	0.897
FBgn0031730	CG7236	CG7236	1.24	5300	6040	35720	69520	5670	740	52620	33800	0.939	0.856	0.692	0.739	0.766	0.807
FBgn0031451	CG9961	CG9961	1.23	8120	7380	67720	88210	7750	-740	77965	20490	1.32	1.19	0.836	0.852	0.684	0.882
FBgn0013984	Insulin-like receptor	InR	1.21	8330	7650	71360	90480	7990	-680	80920	19120	1.36	1.23	0.881	0.873	0.703	0.873
FBgn0004106	cdc2	cdc2	1.21	2330	2240	21110	21720	2285	-90	21415	610	0.342	0.319	0.203	0.182	0.896	0.709
FBgn0031643	CG3008	CG3008	1.2	7880	10750	78100	90920	9315	2870	84510	12820	1.17	1.59	0.882	0.914	0.895	0.715
FBgn0003371	shaggy	sgg	1.19	13150	11520	112200	112620	12335	-1630	112410	420	1.96	1.71	1.27	1.13	0.771	0.826
FBgn0029114	Tollo	Tollo	1.19	7160	10570	50680	120840	8865	3410	85760	70160	1.27	1.5	0.982	1.29	0.805	0.801
FBgn0046692	Ste20-like kinase	Stlk	1.18	6340	9980	46560	110910	8160	3640	78735	64350	1.12	1.41	0.903	1.18	0.835	0.779
FBgn0051999	CG31999	CG31999	1.18	7750	7120	54540	82180	7435	-630	68360	27640	1.37	1.01	1.06	0.874	0.8	0.809
FBgn0034137	CG4945	CG4945	1.18	6890	6820	53090	72530	6855	-70	62810	19440	1.22	0.967	1.03	0.771	0.876	0.745
FBgn0013435	cdc2-related-kinase	cdc2rk	1.16	8470	8840	75630	105110	8655	370	90370	29480	1.38	1.43	0.933	1.01	0.733	0.878
FBgn0259243	cAMP-dependent protein kinase R1	Pka-R1	1.16	5770	7460	49860	70700	6615	1690	60280	20840	1.02	1.06	0.966	0.752	0.983	0.664
FBgn0010407	Ror	Ror	1.16	4580	8560	39340	81820	6570	3980	60580	42480	0.811	1.21	0.763	0.87	0.977	0.67
FBgn0050021	skiff	skf	1.16	8190	7530	58680	87010	7860	-660	72845	28330	1.45	1.07	1.14	0.925	0.815	0.81
FBgn0020621	Protein kinase related to protein kinase N	Pkn	1.15	5220	6640	40160	71970	5930	1420	56065	31810	0.925	0.941	0.778	0.765	0.875	0.76
FBgn0041092	taiman	tai	1.15	4470	5600	34510	60490	5035	1130	47500	25980	0.792	0.794	0.669	0.643	0.878	0.757
FBgn0020391	Neurospecific receptor kinase	Nrk	1.15	5250	6490	34920	79780	5870	1240	57350	44860	0.93	0.92	0.677	0.848	0.756	0.861
FBgn0031299	CG4629	CG4629	1.14	3390	3920	22150	49110	3655	530	35630	26960	0.601	0.556	0.429	0.522	0.743	0.878
FBgn0086899	Tousled-like kinase	tlk	1.14	2560	3160	17960	37560	2860	600	27760	19600	0.453	0.448	0.348	0.399	0.798	0.833
FBgn0037115	CG11249	CG11249	1.13	4680	8390	34110	97340	6535	3710	65725	63230	0.829	1.19	0.661	1.04	0.829	0.813
FBgn0031784	CG9222	CG9222	1.12	6190	9470	47110	105970	7830	3280	76540	58860	1.1	1.34	0.913	1.13	0.865	0.784
FBgn0019957	NADH:ubiquinone reductase 42kD subunit precursor	ND42	1.12	5280	6120	55140	65730	5700	840	60435	10590	0.86	0.988	0.681	0.635	0.857	0.793
FBgn0011829	Ret oncogene	Ret	1.12	6810	8060	43350	104570	7435	1250	73960	61220	1.21	1.14	0.84	1.11	0.724	0.909
FBgn0000229	basket	bsk	1.11	7600	8460	82540	87940	8030	860	85240	5400	1.24	1.37	1.02	0.849	0.891	0.767
FBgn0026064	KP78a	KP78a	1.11	8020	7800	85550	75830	7910	-220	80690	-9720	1.16	1.19	0.813	0.825	0.821	0.831
FBgn0035798	CG7526	CG7526	1.1	4750	6380	34330	75930	5565	1630	55130	41600	0.841	0.904	0.665	0.807	0.822	0.834
FBgn0031279	CG3544	CG3544	1.1	7140	7450	71650	84130	7295	310	77890	12480	1.16	1.2	0.884	0.812	0.823	0.834
FBgn0004598	Furin 2	Fur2	1.1	7780	8340	60770	92650	8060	560	76710	31880	1.38	1.18	1.18	0.985	0.888	0.779
FBgn0004876	center divider	cdi	1.1	7430	9250	55810	106800	8340	1820	81305	50990	1.32	1.31	1.08	1.14	0.854	0.809
FBgn0046332	gasket	gskt	1.09	7220	8190	60110	85810	7705	970	72960	25700	1.28	1.16	1.17	0.913	0.947	0.734
FBgn0035410	CG14964	CG14964	1.08	4350	7380	37770	73810	5865	3030	55790	36040	0.771	1.05	0.732	0.785	0.987	0.701
FBgn0015024	Casein kinase Ialpha	CkIalpha	1.08	15860	15740	146470	155390	15800	-120	150930	8920	2.36	2.33	1.65	1.56	0.834	0.834
FBgn0003256	rolled	rl	1.08	7540	8290	60440	91200	7915	750	75820	30760	1.34	1.18	1.17	0.97	0.911	0.771
FBgn0013435	cdc2-related-kinase	cdc2rk	1.07	6120	8800	48790	97460	7460	2680	73125	48670	1.08	1.25	0.946	1.04	0.906	0.776
FBgn0003744	tricornered	trc	1.06	5870	6320	48310	68260	6095	450	58285	19950	1.04	0.896	0.936	0.726	0.936	0.757
FBgn0029970	Nek2	Nek2	1.06	6380	6210	67610	68650	6295	-170	68130	1040	1.04	1	0.834	0.663	0.869	0.816
FBgn0020767	Sprouty-related protein with EVH-1 domain	Spred	1.03	4580	7000	40480	71440	5790	2420	55960	30960	0.811	0.992	0.785	0.76	1.005	0.715
FBgn0030683	CG8239	CG8239	1.03	8820	8210	88360	88270	8515	-610	88315	-90	1.28	1.26	0.84	0.961	0.771	0.92
FBgn0015402	kinase suppressor of ras	ksr	1.02	8950	9270	80250	104200	9110	320	92225	23950	1.31	1.32	0.772	0.874	0.887	0.822
FBgn0015024	Casein kinase Ialpha	CkIalpha	1.02	14400	15470	180910	136560	14935	1070	158735	-44350	2.09	2.37	1.72	1.49	0.966	0.755
FBgn0032006	PDGF- and VEGF-receptor related	Pvr	1.01	3060	3660	29380	38610	3360	600	33995	9230	0.449	0.521	0.283	0.324	0.95	0.772
FBgn0013984	Insulin-like receptor	InR	1.01	6960	7560	60530	79630	7260	600	70080	19100	1.23	1.07	1.17	0.847	0.989	0.738
FBgn0035266	CG7995	CG7995	1.01	6700	9150	54130	104460	7925	2450	79295	50330	1.19	1.3	1.05	1.11	0.919	0.8
FBgn0032955	CG2201	CG2201	1.01	5000	7680	38720	91310	6340	2680	65015	52590	0.886	1.09	0.751	0.971	0.881	0.833
FBgn0036030	CG6767	CG6767	1	5240	5940	45130	63770	5590	700	54450	18640	0.928	0.842	0.875	0.678	0.979	0.752
FBgn0024326	MAP kinase kinase 4	Mkk4	1	8530	7340	60940	94270	7935	-1190	77605	33330	1.51	1.04	1.18	1	0.812	0.9
FBgn0085347&FBgn0034020	-||CG8179	CG34318||CG8179	0.99	8340	7880	78300	81300	8110	-460	79800	3000	1.24	1.17	0.884	0.818	0.848	0.872
FBgn0032999	CG17528	CG17528	0.98	7460	6350	78070	67810	6905	-1110	72940	-10260	1.08	0.972	0.742	0.738	0.805	0.913
FBgn0027587	CG7028	CG7028	0.98	6480	6410	69660	67090	6445	-70	68375	-2570	0.939	0.982	0.662	0.73	0.827	0.895
FBgn0250906	Phosphoglycerate kinase	Pgk	0.98	9290	12220	87730	126710	10755	2930	107220	38980	1.38	1.81	0.99	1.27	0.853	0.876
FBgn0004598	Furin 2	Fur2	0.97	9030	8610	93280	93390	8820	-420	93335	110	1.31	1.32	0.887	1.02	0.795	0.928
FBgn0000723	Fps oncogene analog	Fps85D	0.97	4980	9320	40490	108840	7150	4340	74665	68350	0.882	1.32	0.785	1.16	0.924	0.818
FBgn0000274	cAMP-dependent protein kinase 2	Pka-C2	0.97	8870	7830	91030	85630	8350	-1040	88330	-5400	1.29	1.2	0.865	0.932	0.789	0.935
FBgn0033244	CG8726	CG8726	0.97	3090	5660	16510	94830	4375	2570	55670	78320	0.503	0.914	0.204	0.915	0.438	1.237
FBgn0037146	CG7470	CG7470	0.96	8480	8480	72290	103300	8480	0	87795	31010	1.25	1.21	0.696	0.866	0.843	0.891
FBgn0035950	CG5288	CG5288	0.96	7810	8410	76390	105950	8110	600	91170	29560	1.27	1.36	0.943	1.02	0.802	0.93
FBgn0035392	CG1271	CG1271	0.96	7920	8090	62310	98250	8005	170	80280	35940	1.4	1.15	1.21	1.04	0.895	0.851
FBgn0026181	Rho-kinase	rok	0.96	4760	5950	44960	59260	5355	1190	52110	14300	0.843	0.843	0.871	0.63	1.074	0.698
FBgn0050021	skiff	skf	0.95	7340	7020	68280	91860	7180	-320	80070	23580	1.2	1.13	0.843	0.887	0.763	0.966
FBgn0005640	Ecdysone-induced protein 63E	Eip63E	0.95	7050	7750	82430	77150	7400	700	79790	-5280	1.02	1.19	0.784	0.84	0.899	0.851
FBgn0027587	CG7028	CG7028	0.95	5630	5860	47150	67430	5745	230	57290	20280	0.997	0.831	0.914	0.717	0.952	0.806
FBgn0037218	auxillin	aux	0.94	6390	7300	46020	96550	6845	910	71285	50530	1.13	1.03	0.892	1.03	0.819	0.927
FBgn0017581	Lk6	Lk6	0.93	6120	6810	71250	74930	6465	690	73090	3680	0.997	1.1	0.879	0.723	0.955	0.812
FBgn0017550	Regena	Rga	0.93	6310	10420	53620	119660	8365	4110	86640	66040	1.12	1.48	1.04	1.27	0.966	0.805
FBgn0046689	Tak1-like 1	Takl1	0.93	8060	7270	79630	92540	7665	-790	86085	12910	1.31	1.17	0.983	0.893	0.81	0.94
FBgn0032752	CG10702	CG10702	0.92	5020	6700	40770	80690	5860	1680	60730	39920	0.889	0.95	0.79	0.858	0.923	0.844
FBgn0259680	Protein kinase C delta	Pkcdelta	0.92	8310	9480	64540	118950	8895	1170	91745	54410	1.47	1.34	1.25	1.26	0.883	0.879
FBgn0000479	dunce	dnc	0.92	7580	7270	75150	92500	7425	-310	83825	17350	1.23	1.17	0.928	0.893	0.813	0.939
FBgn0002466	sticky	sti	0.92	5960	10190	48950	121720	8075	4230	85335	72770	1.06	1.44	0.949	1.29	0.934	0.837
FBgn0026323	TGF-beta activated kinase 1	Tak1	0.91	7220	7150	76180	87280	7185	-70	81730	11100	1.18	1.15	0.94	0.843	0.866	0.901
FBgn0000063	altered disjunction	ald	0.91	5770	7260	49530	83560	6515	1490	66545	34030	1.02	1.03	0.96	0.889	0.976	0.807
FBgn0029834	CG5937	CG5937	0.91	2710	5470	25530	56670	4090	2760	41100	31140	0.48	0.775	0.495	0.603	1.071	0.726
FBgn0005355	Suppressor of fused	Su(fu)	0.9	5740	8920	45170	112060	7330	3180	78615	66890	1.02	1.26	0.876	1.19	0.895	0.88
FBgn0014001	PAK-kinase	Pak	0.9	6770	7010	66130	69650	6890	240	67890	3520	1.2	0.994	1.28	0.741	1.111	0.696
FBgn0032147	Inositol 1,4,5-triphosphate kinase 1	IP3K1	0.9	8120	8930	49760	134370	8525	810	92065	84610	1.44	1.27	0.965	1.43	0.697	1.054
FBgn0028484	Ack	Ack	0.89	5460	5930	52900	60040	5695	470	56470	7140	0.967	0.841	1.03	0.638	1.102	0.71
FBgn0024846	p38b	p38b	0.89	6890	7930	61890	88130	7410	1040	75010	26240	1.22	1.12	1.2	0.937	1.021	0.779
FBgn0032006	PDGF- and VEGF-receptor related	Pvr	0.88	2130	2430	17890	29240	2280	300	23565	11350	0.377	0.344	0.347	0.311	0.955	0.843
FBgn0020386	Protein kinase 61C	Pk61C	0.87	4940	4300	48050	57250	4620	-640	52650	9200	0.805	0.694	0.593	0.553	0.798	0.983
FBgn0015801	Rhythmically expressed gene 5	Reg-5	0.86	6140	8130	69150	96690	7135	1990	82920	27540	1	1.31	0.853	0.933	0.924	0.878
FBgn0037022	CG11396	CG11396	0.86	6300	7530	76700	64850	6915	1230	70775	-11850	0.939	1.12	0.866	0.652	1.1	0.728
FBgn0001079	fused	fu	0.86	4170	7140	41910	70390	5655	2970	56150	28480	0.739	1.01	0.812	0.749	1.143	0.691
FBgn0020440	Focal Adhesion Kinase	Fak56D	0.86	4850	7680	43470	87360	6265	2830	65415	43890	0.859	1.09	0.843	0.929	1.019	0.797
FBgn0037315	CG16708	CG16708	0.86	5280	6610	44640	79990	5945	1330	62315	35350	0.935	0.937	0.865	0.851	0.961	0.848
FBgn0019686	loki	lok	0.86	6970	6910	50930	94780	6940	-60	72855	43850	1.23	0.979	0.987	1.01	0.831	0.961
FBgn0036030	CG6767	CG6767	0.85	7040	6750	64250	78490	6895	-290	71370	14240	0.964	1.01	0.706	0.694	1.192	0.653
FBgn0003501	Src oncogene at 64B	Src64B	0.85	6290	7390	51300	92810	6840	1100	72055	41510	1.11	1.05	0.994	0.987	0.927	0.88
FBgn0015024	Casein kinase Ialpha	CkIalpha	0.85	17270	19180	183240	203760	18225	1910	193500	20520	2.54	2.73	1.76	1.71	1.05	0.777
FBgn0020412	JIL-1	JIL-1	0.85	6090	6440	65950	66830	6265	350	66390	880	0.894	0.916	0.635	0.56	1.071	0.759
FBgn0250785	varicose	vari	0.85	5750	7600	45210	98980	6675	1850	72095	53770	1.02	1.08	0.876	1.05	0.894	0.913
FBgn0003169	punt	put	0.84	4990	7090	44710	81620	6040	2100	63165	36910	0.884	1	0.867	0.868	1.019	0.807
FBgn0016126	Calcium/calmodulin-dependent protein kinase I	CaMKI	0.84	8330	7860	58940	111390	8095	-470	85165	52450	1.48	1.11	1.14	1.18	0.805	0.993
FBgn0035590	CG10673	CG10673	0.84	5250	6990	46320	82120	6120	1740	64220	35800	0.93	0.991	0.898	0.873	1.003	0.823
FBgn0002413	discs overgrown	dco	0.84	8910	8380	76760	107310	8645	-530	92035	30550	1.22	1.26	0.843	0.949	1.125	0.719
FBgn0025803	SNF4/AMP-activated protein kinase gamma subunit	SNF4Agamma	0.84	12670	12730	127230	144820	12700	60	136025	17590	1.86	1.81	1.22	1.21	0.993	0.832
FBgn0015277	Phosphotidylinositol 3 kinase 59F	Pi3K59F	0.83	7260	8310	73300	110350	7785	1050	91825	37050	1.18	1.34	0.905	1.07	0.828	0.98
FBgn0033383	alicorn	alc	0.82	9670	10200	112830	110110	9935	530	111470	-2720	1.4	1.56	1.07	1.2	0.898	0.923
FBgn0022800	Cad96Ca	Cad96Ca	0.82	6360	5560	58300	63450	5960	-800	60875	5150	1.13	0.788	1.13	0.675	1.042	0.8
FBgn0040298	Myt1	Myt1	0.82	7750	9510	95910	106030	8630	1760	100970	10120	1.26	1.54	1.18	1.02	1.015	0.823
FBgn0037663	CG9746	CG9746	0.82	6630	5640	59050	81650	6135	-990	70350	22600	1.08	0.91	0.729	0.788	0.731	1.069
FBgn0021796	Target of rapamycin	Tor	0.81	2630	2920	23620	34260	2775	290	28940	10640	0.466	0.414	0.458	0.364	1.021	0.822
FBgn0041092	taiman	tai	0.81	3920	4630	44130	56930	4275	710	50530	12800	0.638	0.747	0.545	0.55	0.924	0.908
FBgn0013759	Calcium/calmodulin-dependent protein kinase	Caki	0.8	4460	9410	36580	121540	6935	4950	79060	84960	0.79	1.33	0.709	1.29	0.933	0.905
FBgn0024227	IplI-aurora-like kinase	ial	0.8	4570	4810	61140	46370	4690	240	53755	-14770	0.662	0.737	0.581	0.505	1.029	0.825
FBgn0040506	ACXE	ACXE	0.79	5990	8920	57630	98370	7455	2930	78000	40740	1.06	1.26	1.12	1.05	1.094	0.773
FBgn0039623	CG1951	CG1951	0.78	5160	7900	38150	112300	6530	2740	75225	74150	0.914	1.12	0.739	1.19	0.841	0.996
FBgn0086909	CG31751	CG31751	0.78	8760	9050	91490	97270	8905	290	94380	5780	1.31	1.34	1.03	0.978	0.944	0.908
FBgn0031267	Ipk2	Ipk2	0.77	6710	7950	64770	88220	7330	1240	76495	23450	1.19	1.13	1.26	0.938	1.098	0.778
FBgn0005640	Ecdysone-induced protein 63E	Eip63E	0.77	6700	9510	46820	140920	8105	2810	93870	94100	1.19	1.35	0.908	1.5	0.795	1.038
FBgn0033183	CG1620	CG1620	0.77	6810	7530	57890	95770	7170	720	76830	37880	1.21	1.07	1.12	1.02	0.967	0.891
FBgn0004839	off-track	otk	0.77	4090	5900	33710	77230	4995	1810	55470	43520	0.725	0.836	0.653	0.821	0.937	0.917
FBgn0259243	cAMP-dependent protein kinase R1	Pka-R1	0.77	8880	8840	112770	91500	8860	-40	102135	-21270	1.29	1.35	1.07	0.996	0.977	0.885
FBgn0037356	CG12170	CG12170	0.77	5140	6140	44040	77770	5640	1000	60905	33730	0.911	0.87	0.854	0.827	0.974	0.888
FBgn0025702	CG11489	CG11489	0.76	7250	7530	68110	88930	7390	280	78520	20820	1.08	1.12	0.769	0.894	0.849	0.998
FBgn0004009	wingless	wg	0.76	5330	7150	39650	102160	6240	1820	70905	62510	0.944	1.01	0.769	1.09	0.846	1.001
FBgn0085386	-	CG34357	0.76	7280	8080	94580	82180	7680	800	88380	-12400	1.06	1.24	0.899	0.895	0.999	0.87
FBgn0020389	PAPS synthetase	Papss	0.76	7750	6920	96780	73120	7335	-830	84950	-23660	1.12	1.06	0.92	0.796	0.961	0.904
FBgn0010473	turtle	tutl	0.75	6500	8660	51950	117950	7580	2160	84950	66000	1.15	1.23	1.01	1.25	0.909	0.954
FBgn0013997	Neurexin IV	Nrx-IV	0.75	7490	7540	83940	96590	7515	50	90265	12650	1.22	1.22	1.04	0.932	0.919	0.946
FBgn0000274	cAMP-dependent protein kinase 2	Pka-C2	0.75	5260	7800	44890	100420	6530	2540	72655	55530	0.932	1.11	0.87	1.07	0.97	0.902
FBgn0038603	Protein Kinase D	PKD	0.75	6280	6030	59660	87100	6155	-250	73380	27440	1.02	0.973	0.736	0.841	0.779	1.066
FBgn0024150	Adenylyl cyclase 78C	Ac78C	0.75	7340	5900	64050	74450	6620	-1440	69250	10400	1.3	0.836	1.24	0.792	0.992	0.884
FBgn0001624	discs large 1	dlg1	0.75	6150	6610	53640	83450	6380	460	68545	29810	1.09	0.937	1.04	0.887	0.992	0.885
FBgn0015806	RPS6-p70-protein kinase	S6k	0.74	4020	4810	46000	48450	4415	790	47225	2450	0.599	0.713	0.519	0.487	1.034	0.851
FBgn0015618	Cyclin-dependent kinase 8	Cdk8	0.74	8120	7140	69300	99480	7630	-980	84390	30180	1.11	1.07	0.761	0.88	1.114	0.782
FBgn0025625	CG4290	CG4290	0.73	3700	4530	32530	57150	4115	830	44840	24620	0.655	0.642	0.631	0.608	1	0.884
FBgn0019990	Gcn2	Gcn2	0.73	8960	7870	120650	78520	8415	-1090	99585	-42130	1.3	1.21	1.15	0.855	1.036	0.853
FBgn0027101	Dyrk3	Dyrk3	0.73	5300	6420	49740	75730	5860	1120	62735	25990	0.939	0.91	0.964	0.805	1.067	0.827
FBgn0015279	Pi3K92E	Pi3K92E	0.73	5060	6830	42680	89900	5945	1770	66290	47220	0.896	0.968	0.827	0.956	0.959	0.922
FBgn0020386	Protein kinase 61C	Pk61C	0.73	3180	3440	26390	45970	3310	260	36180	19580	0.563	0.488	0.512	0.489	0.944	0.936
FBgn0037146	CG7470	CG7470	0.72	5760	7060	46510	96660	6410	1300	71585	50150	1.02	1	0.902	1.03	0.918	0.959
FBgn0051643	CG31643	CG31643	0.72	4830	6820	47650	76390	5825	1990	62020	28740	0.856	0.967	0.924	0.812	1.122	0.785
FBgn0036511	CG6498	CG6498	0.72	5170	3400	42280	46100	4285	-1770	44190	3820	0.916	0.482	0.82	0.49	0.93	0.95
FBgn0031995	CG8475	CG8475	0.72	5950	6470	57510	74340	6210	520	65925	16830	1.05	0.917	1.11	0.791	1.099	0.805
FBgn0045035	telomere fusion	tefu	0.72	7320	6720	69620	98380	7020	-600	84000	28760	1.19	1.08	0.859	0.95	0.78	1.081
FBgn0010269	Downstream of raf1	Dsor1	0.72	7070	8710	61250	112480	7890	1640	86865	51230	1.25	1.23	1.19	1.2	0.985	0.905
FBgn0025740	plexin B	plexB	0.72	7480	9250	83490	96990	8365	1770	90240	13500	1.11	1.37	0.943	0.975	1.008	0.886
FBgn0003093	Protein C kinase 98E	Pkc98E	0.72	3400	4240	33360	48070	3820	840	40715	14710	0.602	0.601	0.647	0.511	1.116	0.795
FBgn0025458	Bub1-related kinase	BubR1	0.71	5360	8310	67350	76730	6835	2950	72040	9380	0.799	1.23	0.76	0.772	1.135	0.78
FBgn0032456	Multidrug-Resistance like Protein 1	MRP	0.7	5930	6090	72060	74480	6010	160	73270	2420	0.966	0.983	0.889	0.719	0.997	0.903
FBgn0034453	hippo	hpo	0.7	5540	6000	50040	75190	5770	460	62615	25150	0.981	0.85	0.97	0.8	1.027	0.878
FBgn0010303	hemipterous	hep	0.7	6900	9280	84560	88940	8090	2380	86750	4380	1.03	1.37	0.955	0.894	1.107	0.81
FBgn0034667	cookie monster	comr	0.7	5650	5980	52400	72990	5815	330	62695	20590	1	0.848	1.02	0.776	1.055	0.855
FBgn0035001	Sterile20-like kinase	slik	0.69	8640	9390	94390	102100	9015	750	98245	7710	1.29	1.39	1.07	1.03	0.987	0.919
FBgn0003731	Epidermal growth factor receptor	Egfr	0.69	6420	7490	88540	74970	6955	1070	81755	-13570	0.93	1.15	0.842	0.816	1.061	0.856
FBgn0026193	par-1	par-1	0.69	7060	7450	77400	85240	7255	390	81320	7840	1.04	1.06	0.745	0.715	1.085	0.837
FBgn0011276	Helix loop helix protein 3B	HLH3B	0.69	9220	8600	82220	109590	8910	-620	95905	27370	1.37	1.27	0.928	1.1	0.806	1.077
FBgn0250823	gilgamesh	gish	0.68	7300	7350	64790	94730	7325	50	79760	29940	1.29	1.04	1.26	1.01	1.009	0.903
FBgn0259822	Ca2+-channel-protein-beta-subunit	Ca-beta	0.68	8160	7620	69690	99930	7890	-540	84810	30240	1.22	1.13	0.787	1.01	0.772	1.108
FBgn0028427	Integrin linked kinase	Ilk	0.68	7190	6790	55470	98710	6990	-400	77090	43240	1.27	0.962	1.08	1.05	0.877	1.019
FBgn0000063	altered disjunction	ald	0.68	7800	8770	109620	86650	8285	970	98135	-22970	1.13	1.34	1.04	0.943	1.081	0.845
FBgn0259217	C-terminal Src kinase	Csk	0.68	5230	7220	48480	89460	6225	1990	68970	40980	0.926	1.02	0.94	0.951	1.054	0.868
FBgn0051183	CG31183	CG31183	0.68	6750	5380	72310	74290	6065	-1370	73300	1980	1.1	0.868	0.892	0.717	0.879	1.019
FBgn0039796	CG12069	CG12069	0.67	7000	9550	88580	89800	8275	2550	89190	1220	1.04	1.41	1	0.903	1.143	0.794
FBgn0259678	CG42347	CG42347	0.67	5570	6850	43440	99220	6210	1280	71330	55780	0.987	0.971	0.842	1.06	0.887	1.015
FBgn0019957	NADH:ubiquinone reductase 42kD subunit precursor	ND42	0.67	6970	6930	63720	92940	6950	-40	78330	29220	0.955	1.04	0.7	0.822	1.194	0.753
FBgn0000150	abnormal wing discs	awd	0.67	7020	6990	59660	94620	7005	-30	77140	34960	1.24	0.991	1.16	1.01	0.966	0.949
FBgn0030573	nmdyn-D6	nmdyn-D6	0.66	8200	8310	83360	93510	8255	110	88435	10150	1.45	1.18	1.62	0.994	1.156	0.789
FBgn0035001	Sterile20-like kinase	slik	0.66	7410	6020	66970	83770	6715	-1390	75370	16800	1.09	0.856	0.644	0.702	0.894	1.018
FBgn0038588	CG7156	CG7156	0.65	5620	6460	43240	95560	6040	840	69400	52320	0.996	0.916	0.838	1.02	0.875	1.037
FBgn0003124	polo	polo	0.65	2400	2490	24230	31700	2445	90	27965	7470	0.352	0.354	0.233	0.266	0.999	0.931
FBgn0001624	discs large 1	dlg1	0.65	9760	7810	86080	111410	8785	-1950	98745	25330	1.34	1.17	0.945	0.985	1.151	0.801
FBgn0040505	Alk	Alk	0.65	7520	7320	74880	94610	7420	-200	84745	19730	1.1	1.04	0.721	0.793	0.985	0.945
FBgn0037804	CG11870	CG11870	0.65	9930	7520	83150	122390	8725	-2410	102770	39240	1.62	1.21	1.03	1.18	0.687	1.201
FBgn0030087	CG7766	CG7766	0.64	7980	10170	97240	102100	9075	2190	99670	4860	1.19	1.51	1.1	1.03	1.101	0.848
FBgn0010269	Downstream of raf1	Dsor1	0.63	8800	7860	88390	101460	8330	-940	94925	13070	1.29	1.12	0.851	0.851	0.994	0.944
FBgn0004461	greatwall	gwl	0.63	6620	7160	64670	86220	6890	540	75445	21550	1.17	1.01	1.25	0.917	1.111	0.844
FBgn0020412	JIL-1	JIL-1	0.63	5020	6090	44160	81630	5555	1070	62895	37470	0.889	0.863	0.856	0.868	1	0.939
FBgn0014073	Tie-like receptor tyrosine kinase	Tie	0.63	5940	6520	49390	91860	6230	580	70625	42470	1.05	0.924	0.957	0.977	0.945	0.987
FBgn0053519	Unc-89	Unc-89	0.63	6730	7500	77610	100580	7115	770	89095	22970	1.1	1.21	0.958	0.971	0.946	0.99
FBgn0031696	Bub1 homologue	Bub1	0.62	6320	7210	78420	90800	6765	890	84610	12380	1.03	1.16	0.968	0.877	1.018	0.93
FBgn0034789	PIP5K59B	PIP5K59B	0.62	5640	7340	49420	99400	6490	1700	74410	49980	0.999	1.04	0.958	1.06	0.996	0.949
FBgn0039790	CG2246	CG2246	0.62	6250	7140	70220	79000	6695	890	74610	8780	0.931	1.06	0.793	0.795	1.015	0.935
FBgn0032083	CG9541	CG9541	0.62	5430	8490	56360	96080	6960	3060	76220	39720	0.962	1.2	1.09	1.02	1.18	0.793
FBgn0003256	rolled	rl	0.62	9800	8110	94960	104070	8955	-1690	99515	9110	1.34	1.22	1.04	0.92	1.265	0.72
FBgn0025743	mushroom bodies tiny	mbt	0.62	8170	7440	84010	94970	7805	-730	89490	10960	1.2	1.06	0.808	0.796	1.017	0.934
FBgn0015399	kekkon-1	kek1	0.61	7980	8360	93800	111130	8170	380	102465	17330	1.3	1.35	1.16	1.07	0.964	0.981
FBgn0040335	CG10260	CG10260	0.61	5710	6280	48700	87670	5995	570	68185	38970	1.01	0.89	0.944	0.932	0.97	0.978
FBgn0033244	CG8726	CG8726	0.6	4350	9240	37810	127350	6795	4890	82580	89540	0.771	1.31	0.733	1.35	0.988	0.966
FBgn0086736	Germinal centre kinase III	GckIII	0.6	5320	5070	56340	56570	5195	-250	56455	230	0.942	0.719	1.09	0.602	1.204	0.782
FBgn0027569	CG7207	CG7207	0.6	6950	7320	47010	120840	7135	370	83925	73830	1.23	1.04	0.911	1.29	0.769	1.157
FBgn0035590	CG10673	CG10673	0.6	8340	7900	74810	114310	8120	-440	94560	39500	1.14	1.18	0.821	1.01	1.171	0.812
FBgn0040505	Alk	Alk	0.6	6830	7760	63500	100810	7295	930	82155	37310	1.21	1.1	1.23	1.07	1.057	0.91
FBgn0025743	mushroom bodies tiny	mbt	0.6	6450	7680	66800	92250	7065	1230	79525	25450	0.961	1.14	0.754	0.928	0.936	1.015
FBgn0004603	Src oncogene at 42A	Src42A	0.6	8450	8250	91980	117610	8350	-200	104795	25630	1.38	1.33	1.14	1.14	0.893	1.052
FBgn0250823	gilgamesh	gish	0.6	10260	8370	104650	100760	9315	-1890	102705	-3890	1.41	1.25	1.15	0.891	1.332	0.676
FBgn0030300	Sphingosine kinase 1	Sk1	0.59	5600	6520	72980	79960	6060	920	76470	6980	0.912	1.05	0.901	0.772	1.069	0.905
FBgn0085347&FBgn0034020	-||CG8179	CG34318||CG8179	0.59	8090	9320	103320	106770	8705	1230	105045	3450	1.17	1.43	0.982	1.16	0.982	0.98
FBgn0033915	CG8485	CG8485	0.59	7030	7920	82670	106810	7475	890	94740	24140	1.14	1.28	1.02	1.03	0.965	0.996
FBgn0024179	wishful thinking	wit	0.59	6270	6720	78910	85400	6495	450	82155	6490	1.02	1.08	0.974	0.824	1.032	0.938
FBgn0053531	Discoidin domain receptor	Ddr	0.58	6020	9060	58910	112530	7540	3040	85720	53620	1.07	1.28	1.14	1.2	1.113	0.87
FBgn0041096	rolling pebbles	rols	0.58	7850	7630	93910	92680	7740	-220	93295	-1230	1.14	1.17	0.893	1.01	0.92	1.039
FBgn0037356	CG12170	CG12170	0.58	8370	8010	74580	118560	8190	-360	96570	43980	1.15	1.2	0.819	1.05	1.163	0.831
FBgn0035938	orb2	orb2	0.57	7780	7910	91880	97220	7845	130	94550	5340	1.13	1.21	0.873	1.06	0.908	1.051
FBgn0033984	Lap1	Lap1	0.57	8440	8540	96700	107330	8490	100	102015	10630	1.22	1.31	0.919	1.17	0.881	1.075
FBgn0004624	Calcium/calmodulin-dependent protein kinase II	CaMKII	0.57	6180	8230	55660	111870	7205	2050	83765	56210	1.09	1.17	1.08	1.19	1.024	0.953
FBgn0031784	CG9222	CG9222	0.57	8960	6600	104860	81860	7780	-2360	93360	-23000	1.3	1.01	0.997	0.891	0.9	1.061
FBgn0031030	Tao-1	Tao-1	0.56	4340	6700	44090	80810	5520	2360	62450	36720	0.769	0.95	0.855	0.859	1.155	0.845
FBgn0025640	CG13369	CG13369	0.56	6580	7640	77970	103810	7110	1060	90890	25840	1.07	1.23	0.962	1	0.972	1.003
FBgn0003366	sevenless	sev	0.56	5410	8410	55540	100340	6910	3000	77940	44800	0.958	1.19	1.08	1.07	1.167	0.836
FBgn0034568	CG3216	CG3216	0.56	7280	7900	74880	94140	7590	620	84510	19260	1.29	1.12	1.45	1	1.17	0.835
FBgn0004373	four wheel drive	fwd	0.56	7640	9030	90080	98840	8335	1390	94460	8760	1.14	1.34	1.02	0.994	1.065	0.925
FBgn0032650	CG7094	CG7094	0.56	8050	6840	77610	92460	7445	-1210	85035	14850	1.1	1.03	0.852	0.818	1.259	0.759
FBgn0085436	Not1	Not1	0.56	8530	8650	90790	110770	8590	120	100780	19980	1.25	1.23	0.874	0.929	1.053	0.937
FBgn0030697	CG8565	CG8565	0.56	6810	6800	72620	100420	6805	-10	86520	27800	1.11	1.1	0.896	0.969	0.875	1.09
FBgn0023169	SNF1A/AMP-activated protein kinase	SNF1A	0.55	7460	7810	83960	94690	7635	350	89325	10730	1.1	1.11	0.808	0.794	1.113	0.887
FBgn0037491	CG1227	CG1227	0.55	3880	7090	38720	87920	5485	3210	63320	49200	0.687	1	0.751	0.935	1.135	0.869
FBgn0000395	crossveinless 2	cv-2	0.55	5840	7490	63890	82910	6665	1650	73400	19020	1.03	1.06	1.24	0.882	1.244	0.776
FBgn0000721	foraging	for	0.55	5240	5690	48340	76650	5465	450	62495	28310	0.928	0.807	0.937	0.815	1.049	0.944
FBgn0013955	Fak-like tyrosine kinase	PR2	0.55	8150	8600	98510	105370	8375	450	101940	6860	1.18	1.32	0.936	1.15	0.93	1.048
FBgn0005355	Suppressor of fused	Su(fu)	0.55	8030	8560	101750	101060	8295	530	101405	-690	1.16	1.31	0.967	1.1	0.975	1.01
FBgn0259712	-	CG42366	0.55	5030	5580	62200	73770	5305	550	67985	11570	0.819	0.901	0.768	0.712	1.014	0.976
FBgn0035142	CG17090	CG17090	0.54	3760	5850	39900	67780	4805	2090	53840	27880	0.666	0.829	0.773	0.721	1.207	0.812
FBgn0033674	CG8964	CG8964	0.54	5110	6920	55530	77850	6015	1810	66690	22320	0.905	0.981	1.08	0.828	1.236	0.788
FBgn0259217	C-terminal Src kinase	Csk	0.54	7580	7280	97910	85030	7430	-300	91470	-12880	1.1	1.11	0.931	0.926	0.994	0.999
FBgn0085421	Epac	Epac	0.53	4450	4670	42240	61890	4560	220	52065	19650	0.788	0.662	0.819	0.658	1.079	0.929
FBgn0025936	Eph receptor tyrosine kinase	Eph	0.53	6990	7780	73300	117970	7385	790	95635	44670	1.14	1.26	0.905	1.14	0.86	1.119
FBgn0023169	SNF1A/AMP-activated protein kinase	SNF1A	0.52	9060	9160	108610	105310	9110	100	106960	-3300	1.33	1.3	1.05	0.883	1.186	0.841
FBgn0010314	Cyclin-dependent kinase subunit 30A	Cks30A	0.52	6090	7560	55780	104280	6825	1470	80030	48500	1.08	1.07	1.08	1.11	1.041	0.967
FBgn0020930	Diacyl glycerol kinase epsilon	Dgkepsilon	0.52	6710	7580	74320	89990	7145	870	82155	15670	1	1.12	0.839	0.905	1.001	1.003
FBgn0052199	CG32199	CG32199	0.52	7310	6730	71880	87640	7020	-580	79760	15760	1.09	0.997	0.811	0.881	0.888	1.1
FBgn0003733	torso	tor	0.52	6540	7720	51260	120990	7130	1180	86125	69730	1.16	1.09	0.994	1.29	0.891	1.098
FBgn0036337	CG11255	CG11255	0.51	9150	8310	92610	116290	8730	-840	104450	23680	1.33	1.27	0.88	1.27	0.779	1.197
FBgn0015129	Dopamine receptor 2	DopR2	0.51	7080	7140	82430	101180	7110	60	91805	18750	1.15	1.15	1.02	0.977	0.955	1.046
FBgn0038736	ire-1	ire-1	0.51	6350	9330	87390	88220	7840	2980	87805	830	0.946	1.38	0.987	0.887	1.243	0.799
FBgn0028888	CG4168	CG4168	0.51	5600	8830	55360	113640	7215	3230	84500	58280	0.992	1.25	1.07	1.21	1.124	0.902
FBgn0032811	CG10268	CG10268	0.51	5280	7260	45190	106940	6270	1980	76065	61750	0.935	1.03	0.876	1.14	0.973	1.032
FBgn0000116	Arginine kinase	Argk	0.51	4820	5820	36950	92970	5320	1000	64960	56020	0.854	0.825	0.716	0.989	0.872	1.119
FBgn0033673	CG8298	CG8298	0.51	7390	7450	84720	107020	7420	60	95870	22300	1.2	1.2	1.05	1.03	0.94	1.06
FBgn0038258	CG7362	CG7362	0.5	7020	7410	65820	100890	7215	390	83355	35070	1.24	1.05	1.28	1.07	1.066	0.954
FBgn0038167	lkb1	lkb1	0.5	7020	7280	72350	113010	7150	260	92680	40660	1.14	1.18	0.893	1.09	0.845	1.146
FBgn0035397	CG11486	CG11486	0.5	5760	6480	75080	83860	6120	720	79470	8780	0.938	1.05	0.927	0.81	1.069	0.955
FBgn0032955	CG2201	CG2201	0.49	6990	7240	76600	108280	7115	250	92440	31680	1.14	1.17	0.945	1.05	0.899	1.104
FBgn0013762	Cyclin-dependent kinase 5	Cdk5	0.49	4500	7180	41820	99450	5840	2680	70635	57630	0.797	1.02	0.811	1.06	1.057	0.971
FBgn0011817	nemo	nmo	0.49	9430	7020	88610	103350	8225	-2410	95980	14740	1.29	1.05	0.973	0.914	1.227	0.827
FBgn0022936	Cyclin H	CycH	0.48	7540	7050	95100	86660	7295	-490	90880	-8440	1.09	1.08	0.904	0.943	0.97	1.051
FBgn0000826	pan gu	png	0.48	7770	6930	103500	81410	7350	-840	92455	-22090	1.13	1.06	0.984	0.886	1.025	1.005
FBgn0052703	CG32703	CG32703	0.47	7250	8020	71750	105280	7635	770	88515	33530	1.28	1.14	1.39	1.12	1.125	0.92
FBgn0024290	Slowpoke binding protein	Slob	0.47	5060	6320	49950	83200	5690	1260	66575	33250	0.896	0.896	0.968	0.885	1.122	0.923
FBgn0053531	Discoidin domain receptor	Ddr	0.47	6910	7230	83100	102210	7070	320	92655	19110	1.13	1.17	1.03	0.987	0.987	1.044
FBgn0030219	CG9817	CG9817	0.46	7010	7750	63270	111900	7380	740	87585	48630	1.24	1.1	1.23	1.19	1.026	1.012
FBgn0010715	Autophagy-specific gene 1	Atg1	0.46	6360	7030	55210	104930	6695	670	80070	49720	1.13	0.996	1.07	1.12	0.987	1.046
FBgn0085373	retinal degeneration A	rdgA	0.46	4660	6190	66270	75020	5425	1530	70645	8750	0.759	0.999	0.818	0.724	1.167	0.895
FBgn0038504	Sur-8	Sur-8	0.45	7270	6330	73070	101990	6800	-940	87530	28920	1.18	1.02	0.902	0.985	0.825	1.189
FBgn0051999	CG31999	CG31999	0.45	6770	8900	94810	109840	7835	2130	102325	15030	1.1	1.44	1.17	1.06	1.149	0.911
FBgn0035008	CG3494	CG3494	0.45	5240	6670	50240	91530	5955	1430	70885	41290	0.928	0.945	0.974	0.973	1.09	0.962
FBgn0039692	CG1973	CG1973	0.45	7960	7950	86800	99010	7955	-10	92905	12210	1.19	1.18	0.98	0.996	0.985	1.052
FBgn0038588	CG7156	CG7156	0.45	7320	6150	92520	76480	6735	-1170	84500	-16040	1.06	0.942	0.879	0.833	0.972	1.064
FBgn0013997	Neurexin IV	Nrx-IV	0.45	3890	7050	40580	88640	5470	3160	64610	48060	0.689	0.999	0.787	0.943	1.186	0.881
FBgn0020389	PAPS synthetase	Papss	0.45	8150	8130	88440	101880	8140	-20	95160	13440	1.21	1.2	0.998	1.02	0.98	1.059
FBgn0016984	skittles	sktl	0.45	7430	7850	71500	107680	7640	420	89590	36180	1.32	1.11	1.39	1.15	1.094	0.961
FBgn0013762	Cyclin-dependent kinase 5	Cdk5	0.44	8610	7880	114830	94160	8245	-730	104495	-20670	1.25	1.21	1.09	1.02	1.026	1.022
FBgn0016984	skittles	sktl	0.44	7950	8590	92450	107500	8270	640	99975	15050	1.17	1.22	0.89	0.901	1.15	0.915
FBgn0025625	CG4290	CG4290	0.44	6960	6450	69090	90900	6705	-510	79995	21810	0.953	0.967	0.759	0.804	1.296	0.791
FBgn0053196	dumpy	dp	0.44	5950	7420	61360	95220	6685	1470	78290	33860	1.05	1.05	1.19	1.01	1.173	0.899
FBgn0026181	Rho-kinase	rok	0.44	8280	7920	92280	103940	8100	-360	98110	11660	1.22	1.13	0.888	0.872	1.103	0.96
FBgn0036187	CG11660	CG11660	0.44	5730	6570	44770	107280	6150	840	76025	62510	1.02	0.931	0.868	1.14	0.888	1.144
FBgn0250785	varicose	vari	0.44	5940	7150	73540	100280	6545	1210	86910	26740	0.967	1.15	0.908	0.968	1.016	1.035
FBgn0004107	cdc2c	cdc2c	0.43	7650	8180	98610	110800	7915	530	104705	12190	1.25	1.32	1.22	1.07	1.057	1
FBgn0002466	sticky	sti	0.43	7270	6610	93160	82190	6940	-660	87675	-10970	1.05	1.01	0.886	0.895	0.986	1.063
FBgn0015618	Cyclin-dependent kinase 8	Cdk8	0.43	4300	4840	41690	66620	4570	540	54155	24930	0.762	0.686	0.808	0.708	1.102	0.965
FBgn0030018	slipper	slpr	0.42	6910	6700	62220	99040	6805	-210	80630	36820	1.22	0.95	1.21	1.05	1.024	1.036
FBgn0038603	Protein Kinase D	PKD	0.42	4170	4250	44520	53000	4210	80	48760	8480	0.739	0.602	0.863	0.564	1.214	0.874
FBgn0015402	kinase suppressor of ras	ksr	0.42	6030	6690	68050	87660	6360	660	77855	19610	0.885	0.952	0.655	0.735	1.116	0.958
FBgn0015129	Dopamine receptor 2	DopR2	0.42	7800	8930	96570	105710	8365	1130	101140	9140	1.15	1.27	0.929	0.886	1.225	0.866
FBgn0031279	CG3544	CG3544	0.42	5050	7580	49710	103520	6315	2530	76615	53810	0.895	1.07	0.964	1.1	1.119	0.957
FBgn0034453	hippo	hpo	0.42	8720	9420	100260	121270	9070	700	110765	21010	1.28	1.34	0.965	1.02	1.137	0.942
FBgn0027507	CG1344	CG1344	0.41	6140	5900	52330	91500	6020	-240	71915	39170	1.09	0.836	1.01	0.973	0.969	1.087
FBgn0250851&FBgn0028741	-||CG6355	CG33981||fab1	0.41	9230	7940	90060	116720	8585	-1290	103390	26660	1.26	1.19	0.989	1.03	1.274	0.825
FBgn0033244	CG8726	CG8726	0.41	6990	7450	86540	105730	7220	460	96135	19190	1.14	1.2	1.07	1.02	1.016	1.048
FBgn0038736	ire-1	ire-1	0.41	4840	5090	64030	62260	4965	250	63145	-1770	0.701	0.779	0.609	0.678	1.018	1.046
FBgn0010441	pelle	pll	0.41	7210	7350	104230	83110	7280	140	93670	-21120	1.04	1.13	0.991	0.905	1.112	0.967
FBgn0030573	nmdyn-D6	nmdyn-D6	0.4	8570	7430	81880	113020	8000	-1140	97450	31140	1.17	1.11	0.899	1	1.247	0.854
FBgn0030573	nmdyn-D6	nmdyn-D6	0.4	9310	7600	94470	106620	8455	-1710	100545	12150	1.28	1.14	1.04	0.943	1.325	0.788
FBgn0085385	-	CG34356	0.4	6090	7060	53410	107710	6575	970	80560	54300	1.08	1	1.04	1.15	0.997	1.069
FBgn0039083	CG10177	CG10177	0.4	7050	6790	67050	96690	6920	-260	81870	29640	1.25	0.962	1.3	1.03	1.081	0.998
FBgn0026136	Casein kinase II beta2 subunit	CkIIbeta2	0.4	9040	9310	99600	126160	9175	270	112880	26560	1.33	1.32	0.958	1.06	1.09	0.991
FBgn0035590	CG10673	CG10673	0.4	7480	7090	92000	101920	7285	-390	96960	9920	1.22	1.14	1.14	0.984	1.009	1.061
FBgn0051017	prolyl-4-hydroxylase-alpha NE3	PH4alphaNE3	0.4	8010	7700	100110	87370	7855	-310	93740	-12740	1.19	1.14	1.13	0.879	1.129	0.959
FBgn0032180	CG31714	CG31714	0.39	6640	7800	61260	114820	7220	1160	88040	53560	1.18	1.11	1.19	1.22	1.049	1.032
FBgn0033673	CG8298	CG8298	0.39	6890	6470	72590	85390	6680	-420	78990	12800	1.03	0.959	0.819	0.859	0.952	1.115
FBgn0040505	Alk	Alk	0.39	6280	6400	73000	96610	6340	120	84805	23610	1.02	1.03	0.901	0.933	0.954	1.114
FBgn0034421	CG7097	CG7097	0.39	6570	7780	61710	112870	7175	1210	87290	51160	1.16	1.1	1.2	1.2	1.068	1.017
FBgn0011737	wee	wee	0.39	9700	11010	124530	122260	10355	1310	123395	-2270	1.45	1.63	1.41	1.23	1.16	0.938
FBgn0011205	fumble	fbl	0.38	6400	8380	60970	120830	7390	1980	90900	59860	1.13	1.19	1.18	1.28	1.083	1.01
FBgn0003317	saxophone	sax	0.38	7870	7710	91720	116970	7790	-160	104345	25250	1.28	1.24	1.13	1.13	0.956	1.12
FBgn0010197	Guanyl cyclase at 32E	Gyc32E	0.37	8880	6620	87630	111910	7750	-2260	99770	24280	1.45	1.07	1.08	1.08	0.81	1.248
FBgn0022029	lethal (2) k01209	l(2)k01209	0.37	7150	8730	87240	103040	7940	1580	95140	15800	1.07	1.29	0.985	1.04	1.102	0.997
FBgn0020767	Sprouty-related protein with EVH-1 domain	Spred	0.37	8920	6860	104940	93580	7890	-2060	99260	-11360	1.29	1.05	0.998	1.02	0.905	1.167
FBgn0015765	Mpk2	Mpk2	0.37	8570	8910	83570	126120	8740	340	104845	42550	1.52	1.26	1.62	1.34	1.109	0.992
FBgn0015400	kekkon-2	kek2	0.37	6450	6250	77290	93190	6350	-200	85240	15900	1.05	1.01	0.954	0.9	0.983	1.101
FBgn0034376	CG15072	CG15072	0.37	6760	7110	83610	103550	6935	350	93580	19940	1.1	1.15	1.03	1	1.015	1.075
FBgn0035397	CG11486	CG11486	0.36	5890	5230	59820	75280	5560	-660	67550	15460	0.807	0.784	0.657	0.666	1.326	0.808
FBgn0052428	CG32428	CG32428	0.36	7190	6830	80600	107180	7010	-360	93890	26580	1.17	1.1	0.995	1.03	0.92	1.158
FBgn0036930	fat2	fat2	0.36	6000	7220	77200	81210	6610	1220	79205	4010	0.894	1.07	0.872	0.817	1.163	0.95
FBgn0029736	CG4041	CG4041	0.36	7770	7450	103640	92990	7610	-320	98315	-10650	1.13	1.14	0.985	1.01	1.026	1.068
FBgn0259822	Ca2+-channel-protein-beta-subunit	Ca-beta	0.36	8720	7450	103700	101400	8085	-1270	102550	-2300	1.26	1.14	0.986	1.1	0.915	1.164
FBgn0010473	turtle	tutl	0.36	7630	6620	109640	77500	7125	-1010	93570	-32140	1.11	1.01	1.04	0.844	1.105	1.001
FBgn0025592	Glycerol kinase	Gyk	0.35	7100	7600	88510	92950	7350	500	90730	4440	1.04	1.08	0.852	0.779	1.233	0.895
FBgn0035039	CG3608	CG3608	0.35	7450	7590	66950	116600	7520	140	91775	49650	1.32	1.08	1.3	1.24	1.022	1.077
FBgn0028997	nmdyn-D7	nmdyn-D7	0.35	8610	8460	117320	104320	8535	-150	110820	-13000	1.25	1.3	1.12	1.14	1.048	1.055
FBgn0029736	CG4041	CG4041	0.35	8240	8280	111690	102590	8260	40	107140	-9100	1.19	1.27	1.06	1.12	1.043	1.06
FBgn0000442	cGMP-dependent protein kinase 21D	Pkg21D	0.35	6550	7240	67690	97760	6895	690	82725	30070	1.16	1.03	1.31	1.04	1.175	0.946
FBgn0003731	Epidermal growth factor receptor	Egfr	0.34	5670	5810	45060	98070	5740	140	71565	53010	1	0.824	0.873	1.04	0.904	1.183
FBgn0016126	Calcium/calmodulin-dependent protein kinase I	CaMKI	0.33	6290	6880	78600	101130	6585	590	89865	22530	1.02	1.11	0.97	0.976	1.025	1.085
FBgn0003124	polo	polo	0.33	2510	3720	35170	49320	3115	1210	42245	14150	0.409	0.6	0.434	0.476	1.149	0.979
FBgn0040056	CG17698	CG17698	0.33	8060	7960	91300	98730	8010	-100	95015	7430	1.1	1.19	1	0.873	1.479	0.696
FBgn0028997	nmdyn-D7	nmdyn-D7	0.33	9480	8340	89970	121640	8910	-1140	105805	31670	1.41	1.24	1.02	1.22	0.857	1.232
FBgn0015278	Phosphotidylinositol 3 kinase 68D	Pi3K68D	0.32	5310	3880	56630	51410	4595	-1430	54020	-5220	0.941	0.55	1.1	0.547	1.213	0.929
FBgn0004106	cdc2	cdc2	0.32	2820	3520	39850	42720	3170	700	41285	2870	0.409	0.539	0.379	0.465	1.087	1.038
FBgn0000229	basket	bsk	0.31	10030	7400	94590	131440	8715	-2630	113015	36850	1.63	1.19	1.17	1.27	0.774	1.311
FBgn0038279	CG3837	CG3837	0.31	7180	7120	73080	99820	7150	-60	86450	26740	1.27	1.01	1.42	1.06	1.157	0.982
FBgn0026371	SAK	SAK	0.31	4930	6840	55760	85150	5885	1910	70455	29390	0.873	0.97	1.08	0.906	1.286	0.872
FBgn0031860	CG11236	CG11236	0.31	5870	7820	65240	99700	6845	1950	82470	34460	1.04	1.11	1.26	1.06	1.264	0.893
FBgn0003366	sevenless	sev	0.31	6000	6140	74370	92020	6070	140	83195	17650	0.977	0.991	0.918	0.888	1.017	1.106
FBgn0040506	ACXE	ACXE	0.31	6910	6920	91600	98030	6915	10	94815	6430	1.13	1.12	1.13	0.946	1.087	1.046
FBgn0010389	heartless	htl	0.3	8050	7250	96840	94980	7650	-800	95910	-1860	1.18	1.03	0.932	0.796	1.19	0.958
FBgn0250851&FBgn0028741	-||CG6355	CG33981||fab1	0.3	3660	5870	32520	93290	4765	2210	62905	60770	0.648	0.832	0.63	0.992	1.01	1.114
FBgn0034299	CG5757	CG5757	0.3	7920	8290	102920	99530	8105	370	101225	-3390	1.16	1.18	0.99	0.835	1.286	0.878
FBgn0002567	lightoid	ltd	0.29	5280	7280	54970	100690	6280	2000	77830	45720	0.935	1.03	1.07	1.07	1.184	0.969
FBgn0037325	CG12147	CG12147	0.29	8460	8850	103540	114560	8655	390	109050	11020	1.24	1.26	0.996	0.961	1.211	0.947
FBgn0038279	CG3837	CG3837	0.29	7660	7250	103380	92860	7455	-410	98120	-10520	1.11	1.11	0.983	1.01	1.038	1.095
FBgn0085388	Inositol 1,4,5-triphosphate kinase 2	IP3K2	0.28	5150	6240	71270	86050	5695	1090	78660	14780	0.839	1.01	0.88	0.831	1.135	1.018
FBgn0003317	saxophone	sax	0.28	7870	7600	111240	94140	7735	-270	102690	-17100	1.14	1.16	1.06	1.02	1.087	1.059
FBgn0025702	CG11489	CG11489	0.28	6610	7740	93950	104190	7175	1130	99070	10240	1.08	1.25	1.16	1.01	1.166	0.994
FBgn0028888	CG4168	CG4168	0.28	7740	6380	98670	86050	7060	-1360	92360	-12620	1.12	0.977	0.938	0.937	0.981	1.154
FBgn0036494	Toll-6	Toll-6	0.28	6240	7050	92620	83720	6645	810	88170	-8900	0.904	1.08	0.88	0.911	1.142	1.016
FBgn0039403&FBgn0028833	Sld5||Dak1	Sld5||Dak1	0.27	5140	6610	53940	91770	5875	1470	72855	37830	0.911	0.937	1.05	0.976	1.193	0.973
FBgn0053531	Discoidin domain receptor	Ddr	0.27	8090	7170	104280	96120	7630	-920	100200	-8160	1.17	1.1	0.991	1.05	0.992	1.147
FBgn0038463	CG3534	CG3534	0.27	5530	6830	50330	108200	6180	1300	79265	57870	0.98	0.968	0.976	1.15	1.035	1.11
FBgn0038588	CG7156	CG7156	0.27	4730	6770	69120	88950	5750	2040	79035	19830	0.77	1.09	0.853	0.859	1.199	0.97
FBgn0026064	KP78a	KP78a	0.27	7270	6460	89830	89370	6865	-810	89600	-460	1.05	0.989	0.854	0.973	0.95	1.183
FBgn0037325	CG12147	CG12147	0.27	7300	7710	101810	97340	7505	410	99575	-4470	1.06	1.18	0.968	1.06	1.073	1.08
FBgn0038258	CG7362	CG7362	0.27	7690	7250	107210	91580	7470	-440	99395	-15630	1.11	1.11	1.02	0.997	1.072	1.08
FBgn0026370	SRPK	SRPK	0.27	8150	6970	82900	100010	7560	-1180	91455	17110	1.21	1.03	0.936	1.01	0.919	1.212
FBgn0031299	CG4629	CG4629	0.26	5000	4570	55570	75500	4785	-430	65535	19930	0.814	0.738	0.686	0.729	0.912	1.22
FBgn0029970	Nek2	Nek2	0.26	6450	7380	84380	108240	6915	930	96310	23860	1.05	1.19	1.04	1.04	1.073	1.083
FBgn0259678	CG42347	CG42347	0.26	8790	7900	98200	114040	8345	-890	106120	15840	1.29	1.12	0.945	0.956	1.105	1.056
FBgn0037469	CG1939	CG1939	0.26	9740	7070	93720	116790	8405	-2670	105255	23070	1.33	1.06	1.03	1.03	1.256	0.927
FBgn0036723	CG12229	CG12229	0.26	8560	7160	92230	101820	7860	-1400	97025	9590	1.17	1.07	1.01	0.901	1.407	0.798
FBgn0000259	Casein kinase II beta subunit	CkIIbeta	0.25	8310	7990	103480	98760	8150	-320	101120	-4720	1.24	1.18	1.17	0.993	1.125	1.044
FBgn0011739	warts	wts	0.25	5320	5590	67770	84300	5455	270	76035	16530	0.866	0.902	0.836	0.814	1.045	1.113
FBgn0032424	CG17010	CG17010	0.25	8230	8430	115900	106530	8330	200	111215	-9370	1.19	1.29	1.1	1.16	1.083	1.081
FBgn0004864	hopscotch	hop	0.25	7560	7350	98650	98810	7455	-210	98730	160	1.1	1.13	0.938	1.08	1.004	1.15
FBgn0024329	Mekk1	Mekk1	0.25	6520	7000	80550	108330	6760	480	94440	27780	1.06	1.13	0.994	1.05	1.013	1.142
FBgn0010197	Guanyl cyclase at 32E	Gyc32E	0.25	9350	8500	108730	111750	8925	-850	110240	3020	1.39	1.26	1.23	1.12	1.051	1.111
FBgn0025458	Bub1-related kinase	BubR1	0.24	5930	6380	69810	88500	6155	450	79155	18690	0.871	0.908	0.672	0.742	1.165	1.015
FBgn0003499	stripe	sr	0.24	6720	5920	85040	81620	6320	-800	83330	-3420	0.974	0.907	0.808	0.888	0.973	1.179
FBgn0041203	LIM-kinase1	LIMK1	0.24	4750	5620	56330	68780	5185	870	62555	12450	0.841	0.797	1.09	0.731	1.348	0.858
FBgn0031643	CG3008	CG3008	0.24	5700	8040	76640	96000	6870	2340	86320	19360	0.837	1.14	0.738	0.805	1.33	0.873
FBgn0022800	Cad96Ca	Cad96Ca	0.24	6850	7340	91990	106540	7095	490	99265	14550	1.12	1.18	1.14	1.03	1.102	1.071
FBgn0004373	four wheel drive	fwd	0.24	7080	6610	85770	104290	6845	-470	95030	18520	1.15	1.07	1.06	1.01	0.994	1.165
FBgn0028410	Pk34A	Pk34A	0.24	7780	7890	101880	97730	7835	110	99805	-4150	1.14	1.12	0.98	0.82	1.296	0.906
FBgn0016131	Cyclin-dependent kinase 4	Cdk4	0.23	7310	7020	77800	103210	7165	-290	90505	25410	1	1.05	0.854	0.913	1.389	0.825
FBgn0015129	Dopamine receptor 2	DopR2	0.23	5880	6920	55260	108740	6400	1040	82000	53480	1.04	0.981	1.07	1.16	1.069	1.101
FBgn0002938	neither inactivation nor afterpotential C	ninaC	0.23	5110	7280	54950	100660	6195	2170	77805	45710	0.905	1.03	1.07	1.07	1.223	0.969
FBgn0051140	CG31140	CG31140	0.23	780	6590	7070	102680	3685	5810	54875	95610	0.116	0.976	0.0798	1.03	0.819	1.316
FBgn0005666	bent	bt	0.23	5780	6580	56070	100760	6180	800	78415	44690	1.02	0.933	1.09	1.07	1.103	1.073
FBgn0046685	Wsck	Wsck	0.23	5060	6800	57660	88180	5930	1740	72920	30520	0.896	0.964	1.12	0.938	1.296	0.909
FBgn0010473	turtle	tutl	0.23	6500	6530	92830	82360	6515	30	87595	-10470	0.942	1	0.882	0.897	1.099	1.079
FBgn0030219	CG9817	CG9817	0.23	6640	7130	81860	111490	6885	490	96675	29630	1.08	1.15	1.01	1.08	1.011	1.154
FBgn0041097	robo3	robo3	0.23	8120	5720	72220	104530	6920	-2400	88375	32310	1.11	0.858	0.793	0.925	1.161	1.026
FBgn0027507	CG1344	CG1344	0.22	7370	6630	105030	83950	7000	-740	94490	-21080	1.07	1.02	0.998	0.914	1.096	1.083
FBgn0024329	Mekk1	Mekk1	0.22	6130	6950	63600	100430	6540	820	82015	36830	1.09	0.985	1.23	1.07	1.18	1.013
FBgn0039809	CG15547	CG15547	0.22	5350	5730	53570	85780	5540	380	69675	32210	0.948	0.812	1.04	0.912	1.139	1.049
FBgn0028410	Pk34A	Pk34A	0.22	6250	6100	70270	83360	6175	-150	76815	13090	0.931	0.904	0.793	0.838	1.016	1.155
FBgn0026064	KP78a	KP78a	0.22	6620	6750	75620	87830	6685	130	81725	12210	1.17	0.957	1.47	0.934	1.299	0.912
FBgn0034789	PIP5K59B	PIP5K59B	0.22	6670	7040	102530	83450	6855	370	92990	-19080	0.967	1.08	0.975	0.908	1.182	1.014
FBgn0029114	Tollo	Tollo	0.21	9300	7370	91380	121860	8335	-1930	106620	30480	1.27	1.1	1	1.08	1.283	0.928
FBgn0000116	Arginine kinase	Argk	0.21	10320	7360	104510	117300	8840	-2960	110905	12790	1.41	1.1	1.15	1.04	1.322	0.895
FBgn0040056	CG17698	CG17698	0.21	4720	8860	54120	115410	6790	4140	84765	61290	0.836	1.26	1.05	1.23	1.304	0.913
FBgn0086736	Germinal centre kinase III	GckIII	0.21	6380	6480	96310	78560	6430	100	87435	-17750	0.925	0.992	0.915	0.855	1.161	1.037
FBgn0037679	CG8866	CG8866	0.21	4970	6120	54110	84810	5545	1150	69460	30700	0.88	0.867	1.05	0.902	1.238	0.971
FBgn0000179	bifid	bi	0.21	5710	6870	79210	98370	6290	1160	88790	19160	0.93	1.11	0.978	0.95	1.138	1.057
FBgn0010715	Autophagy-specific gene 1	Atg1	0.21	7560	6720	79870	117440	7140	-840	98655	37570	1.23	1.08	0.986	1.13	0.867	1.29
FBgn0014930	CG2846	CG2846	0.21	5730	7880	57470	118700	6805	2150	88085	61230	1.02	1.12	1.11	1.26	1.14	1.056
FBgn0259712	-	CG42366	0.21	6880	6920	111430	78090	6900	40	94760	-33340	0.997	1.06	1.06	0.85	1.246	0.965
FBgn0034655	CG10307	CG10307	0.2	6580	7330	64230	113270	6955	750	88750	49040	1.17	1.04	1.25	1.2	1.11	1.083
FBgn0004864	hopscotch	hop	0.2	6980	7420	111820	84840	7200	440	98330	-26980	1.01	1.14	1.06	0.924	1.232	0.978
FBgn0036142	CG7616	CG7616	0.2	4960	7100	70040	100330	6030	2140	85185	30290	0.808	1.15	0.864	0.969	1.158	1.043
FBgn0011754	Phosphorylase kinase gamma	PhKgamma	0.2	9860	8940	113670	129480	9400	-920	121575	15810	1.45	1.27	1.09	1.09	1.141	1.059
FBgn0037022	CG11396	CG11396	0.2	7210	7630	89000	120900	7420	420	104950	31900	1.17	1.23	1.1	1.17	1.013	1.17
FBgn0032752	CG10702	CG10702	0.19	6160	6710	76830	105650	6435	550	91240	28820	1	1.08	0.948	1.02	1.023	1.162
FBgn0003256	rolled	rl	0.19	6460	8030	77800	98870	7245	1570	88335	21070	0.885	1.2	0.854	0.874	1.572	0.691
FBgn0000229	basket	bsk	0.19	7050	8290	77960	113940	7670	1240	95950	35980	1.25	1.18	1.51	1.21	1.257	0.963
FBgn0040298	Myt1	Myt1	0.19	7700	8700	72750	139260	8200	1000	106005	66510	1.36	1.23	1.41	1.48	1.074	1.122
FBgn0038952	CG7069	CG7069	0.19	5670	7080	76840	104670	6375	1410	90755	27830	0.923	1.14	0.948	1.01	1.112	1.091
FBgn0031696	Bub1 homologue	Bub1	0.18	8970	8160	122940	108860	8565	-810	115900	-14080	1.3	1.25	1.17	1.18	1.054	1.141
FBgn0004461	greatwall	gwl	0.18	6410	7100	79650	112640	6755	690	96145	32990	1.04	1.15	0.983	1.09	1.019	1.171
FBgn0010316	dacapo	dap	0.18	8060	8150	92790	119060	8105	90	105925	26270	1.18	1.16	0.893	0.998	1.139	1.069
FBgn0004603	Src oncogene at 42A	Src42A	0.18	7860	7830	103360	107920	7845	-30	105640	4560	1.14	1.2	0.983	1.17	1.012	1.179
FBgn0036337	CG11255	CG11255	0.18	9000	7550	94400	110350	8275	-1450	102375	15950	1.34	1.12	1.07	1.11	0.948	1.235
FBgn0037146	CG7470	CG7470	0.18	6140	5270	63800	94030	5705	-870	78915	30230	1	0.851	0.787	0.908	0.852	1.317
FBgn0032180	CG31714	CG31714	0.18	7980	8650	104890	110410	8315	670	107650	5520	1.17	1.23	1.01	0.926	1.3	0.934
FBgn0039790	CG2246	CG2246	0.18	8290	7290	98140	104190	7790	-1000	101165	6050	1.22	1.04	0.944	0.874	1.171	1.045
FBgn0000826	pan gu	png	0.17	4830	5270	64200	79630	5050	440	71915	15430	0.787	0.851	0.792	0.769	1.09	1.115
FBgn0000063	altered disjunction	ald	0.17	6020	6490	82260	95770	6255	470	89015	13510	0.98	1.05	1.02	0.925	1.121	1.089
FBgn0085386	-	CG34357	0.17	7100	6260	96570	84450	6680	-840	90510	-12120	1.03	0.959	0.918	0.919	1.046	1.154
FBgn0037995	CG3809	CG3809	0.17	8750	7570	94720	113260	8160	-1180	103990	18540	1.2	1.13	1.04	1	1.413	0.84
FBgn0086909	CG31751	CG31751	0.17	8480	8790	105430	119890	8635	310	112660	14460	1.25	1.25	1.01	1.01	1.23	0.998
FBgn0026136	Casein kinase II beta2 subunit	CkIIbeta2	0.17	5450	6130	54160	94800	5790	680	74480	40640	0.965	0.869	1.05	1.01	1.13	1.084
FBgn0051140	CG31140	CG31140	0.17	7510	7750	74790	129440	7630	240	102115	54650	1.03	1.16	0.821	1.14	1.3	0.938
FBgn0039179	CG6364	CG6364	0.17	3470	8010	39470	108060	5740	4540	73765	68590	0.615	1.14	0.765	1.15	1.293	0.945
FBgn0037632	Tcp-1eta	Tcp-1eta	0.17	4950	6180	69770	89060	5565	1230	79415	19290	0.806	0.998	0.861	0.86	1.156	1.064
FBgn0003178	Pyruvate kinase	PyK	0.16	8540	6960	95990	99320	7750	-1580	97655	3330	1.17	1.04	1.05	0.878	1.467	0.801
FBgn0036030	CG6767	CG6767	0.16	5830	5130	85880	65300	5480	-700	75590	-20580	0.845	0.786	0.816	0.711	1.133	1.089
FBgn0037327	pancreatic eIF-2alpha kinase	PEK	0.16	9010	8530	96590	134300	8770	-480	115445	37710	1.32	1.21	0.93	1.13	1.061	1.152
FBgn0052666	CG32666	CG32666	0.15	5220	6200	75730	87510	5710	980	81620	11780	0.85	1	0.935	0.845	1.19	1.042
FBgn0259240	Tenascin accessory	Ten-a	0.15	5540	5770	66410	95470	5655	230	80940	29060	0.902	0.931	0.82	0.922	0.983	1.221
FBgn0052373	CG32373	CG32373	0.15	6860	7910	95030	96220	7385	1050	95625	1190	1.01	1.13	0.914	0.807	1.37	0.89
FBgn0025803	SNF4/AMP-activated protein kinase gamma subunit	SNF4Agamma	0.15	9250	7060	126650	95950	8155	-2190	111300	-30700	1.34	1.08	1.2	1.04	1.053	1.162
FBgn0003733	torso	tor	0.15	7700	8110	99410	107650	7905	410	103530	8240	1.13	1.15	0.957	0.903	1.277	0.971
FBgn0037995	CG3809	CG3809	0.15	8210	7310	116600	96580	7760	-900	106590	-20020	1.19	1.12	1.11	1.05	1.092	1.13
FBgn0035266	CG7995	CG7995	0.14	6090	6040	71330	101740	6065	-50	86535	30410	0.992	0.975	0.88	0.982	0.961	1.243
FBgn0025836	RhoGAP1A	RhoGAP1A	0.14	6320	5940	69230	85720	6130	-380	77475	16490	0.942	0.88	0.782	0.862	0.99	1.219
FBgn0030051	Serine Protease Immune Response Integrator	spirit	0.14	6030	6270	74030	77930	6150	240	75980	3900	1.07	0.889	1.43	0.829	1.396	0.871
FBgn0022800	Cad96Ca	Cad96Ca	0.14	6500	5770	82450	91940	6135	-730	87195	9490	1.06	0.931	1.02	0.888	1.041	1.176
FBgn0024179	wishful thinking	wit	0.14	7120	7330	89140	100910	7225	210	95025	11770	1.05	1.04	0.858	0.846	1.239	1.007
FBgn0037327	pancreatic eIF-2alpha kinase	PEK	0.14	6170	8110	62200	125960	7140	1940	94080	63760	1.09	1.15	1.21	1.34	1.146	1.088
FBgn0004624	Calcium/calmodulin-dependent protein kinase II	CaMKII	0.13	8300	6640	108930	93740	7470	-1660	101335	-15190	1.2	1.02	1.04	1.02	1.01	1.207
FBgn0035410	CG14964	CG14964	0.13	8660	7880	102590	115110	8270	-780	108850	12520	1.27	1.12	0.987	0.965	1.172	1.068
FBgn0052301	CG32301	CG32301	0.13	7050	6470	99130	86810	6760	-580	92970	-12320	1.02	0.991	0.942	0.945	1.082	1.148
FBgn0022382	cAMP-dependent protein kinase R2	Pka-R2	0.12	8110	7620	107020	99870	7865	-490	103445	-7150	1.19	1.08	1.03	0.837	1.305	0.959
FBgn0003502	Btk family kinase at 29A	Btk29A	0.12	5960	6130	72200	101870	6045	170	87035	29670	0.971	0.99	0.891	0.983	0.994	1.227
FBgn0024290	Slowpoke binding protein	Slob	0.12	7220	5800	102830	77310	6510	-1420	90070	-25520	1.05	0.888	0.977	0.842	1.096	1.14
FBgn0031860	CG11236	CG11236	0.12	7150	7180	71530	122780	7165	30	97155	51250	0.979	1.08	0.785	1.09	1.306	0.96
FBgn0032147	Inositol 1,4,5-triphosphate kinase 1	IP3K1	0.12	9300	7930	98130	127100	8615	-1370	112615	28970	1.27	1.19	1.08	1.12	1.378	0.9
FBgn0004784	inactivation no afterpotential C	inaC	0.12	4840	6270	49560	97010	5555	1430	73285	47450	0.857	0.889	0.961	1.03	1.164	1.084
FBgn0036494	Toll-6	Toll-6	0.11	7360	6500	68730	109040	6930	-860	88885	40310	1.3	0.921	1.33	1.16	1.062	1.176
FBgn0003499	stripe	sr	0.11	9130	7340	111370	110130	8235	-1790	110750	-1240	1.32	1.12	1.06	1.2	0.938	1.283
FBgn0022131	atypical protein kinase C	aPKC	0.11	6620	5000	89000	70240	5810	-1620	79620	-18760	0.959	0.766	0.846	0.765	1.034	1.201
FBgn0052373	CG32373	CG32373	0.11	8010	7050	90360	101400	7530	-960	95880	11040	1.19	1.04	1.02	1.02	1.019	1.215
FBgn0053969&FBgn0011205	CG33969||fumble	CG33969||fbl	0.1	7600	6660	80260	107930	7130	-940	94095	27670	1.04	0.999	0.881	0.955	1.379	0.91
FBgn0039673	CG7568	CG7568	0.1	4130	4710	56350	72290	4420	580	64320	15940	0.673	0.76	0.696	0.698	1.119	1.133
FBgn0030384	CG2577	CG2577	0.1	9640	8560	121610	139820	9100	-1080	130715	18210	1.57	1.38	1.5	1.35	1.035	1.206
FBgn0010303	hemipterous	hep	0.09	9070	8200	105120	116390	8635	-870	110755	11270	1.24	1.23	1.15	1.03	1.513	0.797
FBgn0000242	Beadex	Bx	0.09	4790	5700	54240	80600	5245	910	67420	26360	0.849	0.808	1.05	0.857	1.288	0.991
FBgn0034453	hippo	hpo	0.09	9010	10340	119750	136790	9675	1330	128270	17040	1.32	1.47	1.15	1.15	1.315	0.968
FBgn0010441	pelle	pll	0.09	6840	7370	81930	99080	7105	530	90505	17150	0.937	1.1	0.9	0.876	1.564	0.755
FBgn0015295	Src homology 2, ankyrin repeat, tyrosine kinase	shark	0.09	8820	7570	109040	125810	8195	-1250	117425	16770	1.44	1.22	1.35	1.21	1.014	1.227
FBgn0024222	immune response deficient 5	ird5	0.09	5550	6080	54600	98730	5815	530	76665	44130	0.983	0.862	1.06	1.05	1.119	1.138
FBgn0051140	CG31140	CG31140	0.09	7710	6440	91800	98820	7075	-1270	95310	7020	1.12	0.986	0.873	1.08	0.916	1.312
FBgn0028427	Integrin linked kinase	Ilk	0.09	7550	6790	101500	96170	7170	-760	98835	-5330	1.09	1.04	0.965	1.05	1.034	1.211
FBgn0039790	CG2246	CG2246	0.09	7430	5940	75630	101420	6685	-1490	88525	25790	1.02	0.891	0.83	0.897	1.329	0.959
FBgn0031696	Bub1 homologue	Bub1	0.08	5860	7370	60130	115680	6615	1510	87905	55550	1.04	1.04	1.17	1.23	1.167	1.1
FBgn0037339	Pi4KIIalpha	Pi4KIIalpha	0.08	10070	8220	102260	139410	9145	-1850	120835	37150	1.48	1.17	0.984	1.17	1.005	1.24
FBgn0003984	vein	vn	0.08	4670	7080	45850	115720	5875	2410	80785	69870	0.827	1	0.889	1.23	1.116	1.145
FBgn0003178	Pyruvate kinase	PyK	0.08	6720	7030	84550	93880	6875	310	89215	9330	1	1.04	0.955	0.944	1.137	1.128
FBgn0003177	polychaetoid	pyd	0.08	5720	7500	60050	115650	6610	1780	87850	55600	1.01	1.06	1.16	1.23	1.194	1.081
FBgn0037381	CG10999	CG10999	0.08	7740	6790	78160	117770	7265	-950	97965	39610	1.06	1.02	0.858	1.04	1.318	0.974
FBgn0011739	warts	wts	0.08	6720	6670	64970	110630	6695	-50	87800	45660	1.19	0.945	1.26	1.18	1.099	1.162
FBgn0039924	CG17471	CG17471	0.07	7450	6410	100580	91150	6930	-1040	95865	-9430	1.08	0.982	0.956	0.992	1.039	1.216
FBgn0011829	Ret oncogene	Ret	0.07	7900	5930	84410	108910	6915	-1970	96660	24500	1.29	0.957	1.04	1.05	0.877	1.356
FBgn0052944	CG32944	CG32944	0.07	8070	8250	98240	121180	8160	180	109710	22940	1.19	1.17	0.945	1.02	1.204	1.074
FBgn0035798	CG7526	CG7526	0.07	9740	6820	99200	117670	8280	-2920	108435	18470	1.33	1.02	1.09	1.04	1.33	0.969
FBgn0030018	slipper	slpr	0.07	9700	9890	111460	145160	9795	190	128310	33700	1.33	1.48	1.22	1.28	1.5	0.824
FBgn0004624	Calcium/calmodulin-dependent protein kinase II	CaMKII	0.06	6860	6730	99840	90640	6795	-130	95240	-9200	0.994	1.03	0.949	0.987	1.12	1.152
FBgn0036942	CG7328	CG7328	0.06	5600	4920	67840	65330	5260	-680	66585	-2510	0.992	0.697	1.31	0.695	1.377	0.931
FBgn0032752	CG10702	CG10702	0.06	6710	6060	84950	100280	6385	-650	92615	15330	1.09	0.978	1.05	0.968	1.039	1.222
FBgn0029662	CG12206	CG12206	0.06	7050	6460	95460	92160	6755	-590	93810	-3300	1.02	0.989	0.907	1	1.042	1.22
FBgn0039924	CG17471	CG17471	0.05	7920	6540	127380	80730	7230	-1380	104055	-46650	1.15	1	1.21	0.879	1.237	1.056
FBgn0000147	aurora	aur	0.05	5810	7110	59080	114260	6460	1300	86670	55180	1.03	1.01	1.15	1.22	1.156	1.126
FBgn0036723	CG12229	CG12229	0.05	8190	6860	92540	100930	7525	-1330	96735	8390	1.22	1.02	1.04	1.02	1.021	1.243
FBgn0031855	CG11221	CG11221	0.05	6950	6280	104260	83130	6615	-670	93695	-21130	1.01	0.962	0.991	0.905	1.154	1.132
FBgn0040056	CG17698	CG17698	0.04	8470	8020	118620	112400	8245	-450	115510	-6220	1.23	1.23	1.13	1.22	1.077	1.199
FBgn0031267	Ipk2	Ipk2	0.04	7760	7370	106700	104750	7565	-390	105725	-1950	1.12	1.13	1.01	1.14	1.058	1.216
FBgn0039796	CG12069	CG12069	0.04	8530	7660	114680	110790	8095	-870	112735	-3890	1.24	1.17	1.09	1.21	1.034	1.237
FBgn0052758	CG32758	CG32758	0.04	8750	7370	89240	129010	8060	-1380	109125	39770	1.2	1.1	0.98	1.14	1.332	0.983
FBgn0000826	pan gu	png	0.04	4300	5210	48970	75460	4755	910	62215	26490	0.762	0.738	0.949	0.802	1.295	1.015
FBgn0026136	Casein kinase II beta2 subunit	CkIIbeta2	0.04	10470	10220	119720	153850	10345	-250	136785	34130	1.43	1.53	1.31	1.36	1.493	0.845
FBgn0030685	Graf	Graf	0.04	5840	5750	75970	94370	5795	-90	85170	18400	0.951	0.928	0.938	0.911	1.067	1.212
FBgn0004876	center divider	cdi	0.03	8900	7680	112670	110840	8290	-1220	111755	-1830	1.31	1.09	1.08	0.929	1.252	1.056
FBgn0027889	ballchen	ball	0.03	7420	6320	96520	94010	6870	-1100	95265	-2510	1.08	0.968	0.917	1.02	1.001	1.272
FBgn0052301	CG32301	CG32301	0.03	6920	6530	88990	108540	6725	-390	98765	19550	1.13	1.05	1.1	1.05	1.055	1.227
FBgn0004461	greatwall	gwl	0.02	6640	7350	101730	96510	6995	710	99120	-5220	0.962	1.13	0.967	1.05	1.179	1.123
FBgn0046689	Tak1-like 1	Takl1	0.02	7530	7270	110960	98800	7400	-260	104880	-12160	1.09	1.11	1.05	1.08	1.134	1.162
FBgn0033984	Lap1	Lap1	0.02	6660	7330	94120	113220	6995	670	103670	19100	1.08	1.18	1.16	1.09	1.159	1.14
FBgn0014001	PAK-kinase	Pak	0.02	7730	6900	85770	109700	7315	-830	97735	23930	1.06	1.03	0.942	0.97	1.449	0.893
FBgn0000017	Abl tyrosine kinase	Abl	0.02	7680	6760	88530	99430	7220	-920	93980	10900	1.14	1	0.999	1	1.042	1.243
FBgn0019686	loki	lok	0.02	6610	5390	68090	103050	6000	-1220	85570	34960	1.08	0.87	0.84	0.995	0.845	1.411
FBgn0020440	Focal Adhesion Kinase	Fak56D	0.01	6540	5270	76650	93970	5905	-1270	85310	17320	1.07	0.851	0.946	0.907	0.961	1.316
FBgn0035938	orb2	orb2	0.01	4950	4960	56010	73470	4955	10	64740	17460	0.877	0.703	1.09	0.781	1.287	1.038
FBgn0000147	aurora	aur	0.01	7450	7550	111740	101710	7500	100	106725	-10030	1.08	1.16	1.06	1.11	1.154	1.152
FBgn0015295	Src homology 2, ankyrin repeat, tyrosine kinase	shark	0.01	6080	8370	72410	117130	7225	2290	94770	44720	1.08	1.19	1.4	1.25	1.354	0.981
FBgn0015300	Suppressor of Stellate-like	Ssl	0.01	7240	6760	86520	97470	7000	-480	91995	10950	1.08	1	0.977	0.98	1.08	1.218
FBgn0027101	Dyrk3	Dyrk3	0.01	7390	5930	79270	99580	6660	-1460	89425	20310	1.01	0.889	0.87	0.881	1.4	0.943
FBgn0015806	RPS6-p70-protein kinase	S6k	0.01	4450	3780	52370	59220	4115	-670	55795	6850	0.653	0.538	0.504	0.497	1.164	1.146
FBgn0011754	Phosphorylase kinase gamma	PhKgamma	0	6190	6870	59070	119150	6530	680	89110	60080	1.1	0.974	1.14	1.27	1.085	1.215
FBgn0030685	Graf	Graf	0	6520	7850	112700	92380	7185	1330	102540	-20320	0.945	1.2	1.07	1.01	1.33	1.006
FBgn0030697	CG8565	CG8565	0	4290	6100	60130	96090	5195	1810	78110	35960	0.699	0.985	0.742	0.928	1.15	1.163
FBgn0035938	orb2	orb2	0	6320	6500	105230	79840	6410	180	92535	-25390	0.916	0.995	1	0.869	1.281	1.051
FBgn0020389	PAPS synthetase	Papss	-0.01	6770	5250	73410	98740	6010	-1520	86075	25330	1.1	0.847	0.906	0.953	0.89	1.388
FBgn0016930	smell impaired 35A	smi35A	-0.01	6640	6880	95230	106450	6760	240	100840	11220	1.08	1.11	1.18	1.03	1.177	1.142
FBgn0031518	CG3277	CG3277	-0.01	5400	5530	57110	88630	5465	130	72870	31520	0.957	0.784	1.11	0.943	1.203	1.123
FBgn0046322	p38c	p38c	-0.02	6230	7260	103010	90390	6745	1030	96700	-12620	0.903	1.11	0.979	0.984	1.272	1.065
FBgn0000116	Arginine kinase	Argk	-0.02	4170	4630	57240	74800	4400	460	66020	17560	0.679	0.747	0.706	0.722	1.126	1.193
FBgn0013997	Neurexin IV	Nrx-IV	-0.02	6730	6890	84540	119110	6810	160	101825	34570	1.1	1.11	1.04	1.15	1.03	1.276
FBgn0010303	hemipterous	hep	-0.02	9570	8190	103730	138000	8880	-1380	120865	34270	1.31	1.23	1.14	1.22	1.415	0.946
FBgn0020767	Sprouty-related protein with EVH-1 domain	Spred	-0.03	7460	6530	87290	118380	6995	-930	102835	31090	1.21	1.05	1.08	1.14	0.96	1.338
FBgn0033609	-	fbl6	-0.03	6560	6530	99770	88480	6545	-30	94125	-11290	0.951	1	0.948	0.963	1.17	1.159
FBgn0026063	KP78b	KP78b	-0.03	4630	5710	70450	66460	5170	1080	68455	-3990	0.69	0.846	0.795	0.668	1.375	0.983
FBgn0024222	immune response deficient 5	ird5	-0.03	8430	8680	115330	118960	8555	250	117145	3630	1.24	1.23	1.11	0.998	1.353	1.002
FBgn0039908	Asator	Asator	-0.03	7600	6630	109880	93780	7115	-970	101830	-16100	1.1	1.02	1.04	1.02	1.112	1.21
FBgn0010715	Autophagy-specific gene 1	Atg1	-0.03	6870	6310	90640	105710	6590	-560	98175	15070	1.12	1.02	1.12	1.02	1.082	1.237
FBgn0002567	lightoid	ltd	-0.03	6740	7310	86270	95200	7025	570	90735	8930	0.923	1.1	0.947	0.842	1.671	0.731
FBgn0033383	alicorn	alc	-0.03	6820	6270	106770	83100	6545	-550	94935	-23670	0.988	0.96	1.01	0.905	1.204	1.134
FBgn0032999	CG17528	CG17528	-0.04	5340	5110	67630	88310	5225	-230	77970	20680	0.87	0.825	0.835	0.852	1.039	1.276
FBgn0032187	CG4839	CG4839	-0.04	6940	6620	88470	113940	6780	-320	101205	25470	1.13	1.07	1.09	1.1	1.046	1.271
FBgn0003091	Protein C kinase 53E	Pkc53E	-0.04	7740	8870	111530	110430	8305	1130	110980	-1100	1.15	1.31	1.26	1.11	1.302	1.052
FBgn0005592	breathless	btl	-0.04	6010	6960	80460	98450	6485	950	89455	17990	0.883	0.99	0.774	0.826	1.324	1.035
FBgn0034568	CG3216	CG3216	-0.04	5520	5950	74940	98010	5735	430	86475	23070	0.899	0.96	0.925	0.946	1.114	1.216
FBgn0025741	plexin A	plexA	-0.05	8590	9370	116710	124150	8980	780	120430	7440	1.28	1.39	1.32	1.25	1.228	1.119
FBgn0031860	CG11236	CG11236	-0.05	8200	7790	93590	124170	7995	-410	108880	30580	1.12	1.17	1.03	1.1	1.49	0.895
FBgn0025743	mushroom bodies tiny	mbt	-0.05	5990	6860	111610	75760	6425	870	93685	-35850	0.868	1.05	1.06	0.825	1.433	0.945
FBgn0036544	CG6114	CG6114	-0.05	5000	6030	60840	85140	5515	1030	72990	24300	0.886	0.855	1.18	0.905	1.384	0.989
FBgn0020391	Neurospecific receptor kinase	Nrk	-0.05	5480	6400	75670	87910	5940	920	81790	12240	0.805	0.91	0.728	0.737	1.366	1.005
FBgn0083959	CG34123	CG34123	-0.06	4490	4480	39510	84420	4485	-10	61965	44910	0.795	0.635	0.766	0.898	1.001	1.321
FBgn0005640	Ecdysone-induced protein 63E	Eip63E	-0.06	5860	5890	67120	97390	5875	30	82255	30270	0.86	0.838	0.646	0.817	1.133	1.209
FBgn0013988	Stretchin-Mlck	Strn-Mlck	-0.06	7580	8260	104880	113740	7920	680	109310	8860	1.11	1.17	1.01	0.954	1.369	1.007
FBgn0052703	CG32703	CG32703	-0.06	7560	5800	83870	97010	6680	-1760	90440	13140	1.04	0.87	0.921	0.858	1.448	0.939
FBgn0028978	tribbles	trbl	-0.06	10030	10730	128330	151210	10380	700	139770	22880	1.49	1.59	1.45	1.52	1.156	1.191
FBgn0041203	LIM-kinase1	LIMK1	-0.06	4120	5330	59180	84610	4725	1210	71895	25430	0.671	0.86	0.73	0.817	1.178	1.172
FBgn0047038	CG6463	CG6463	-0.07	8170	7560	88630	120410	7865	-610	104520	31780	1.22	1.12	1	1.21	0.98	1.346
FBgn0031730	CG7236	CG7236	-0.07	7880	7590	96940	118530	7735	-290	107735	21590	1.16	1.08	0.933	0.994	1.217	1.142
FBgn0032955	CG2201	CG2201	-0.07	6590	5870	92000	95930	6230	-720	93965	3930	1.07	0.948	1.14	0.926	1.145	1.206
FBgn0022708	Adenylate kinase-2	Adk2	-0.08	5500	6670	56860	112470	6085	1170	84665	55610	0.974	0.945	1.1	1.2	1.176	1.182
FBgn0037469	CG1939	CG1939	-0.08	8530	7250	93250	124720	7890	-1280	108985	31470	1.17	1.09	1.02	1.1	1.427	0.966
FBgn0032363	CG6509	CG6509	-0.08	6380	7490	89430	102520	6935	1110	95975	13090	0.937	1.07	0.861	0.86	1.387	1.001
FBgn0004462	Protein kinase-like 17E	Pk17E	-0.08	6760	6160	107590	82210	6460	-600	94900	-25380	0.98	0.943	1.02	0.895	1.224	1.141
FBgn0030697	CG8565	CG8565	-0.08	5050	5120	48990	91050	5085	70	70020	42060	0.895	0.726	0.95	0.968	1.103	1.246
FBgn0052484	Sphingosine kinase 2	Sk2	-0.08	5690	5680	75880	96580	5685	-10	86230	20700	0.927	0.917	0.937	0.932	1.094	1.255
FBgn0052199	CG32199	CG32199	-0.08	6470	6780	86240	98500	6625	310	92370	12260	0.95	0.964	0.83	0.826	1.319	1.063
FBgn0259217	C-terminal Src kinase	Csk	-0.09	7340	5340	71510	109260	6340	-2000	90385	37750	1.2	0.862	0.883	1.05	0.799	1.51
FBgn0029891	PTEN-induced putative kinase 1	Pink1	-0.09	6430	5330	91300	78470	5880	-1100	84885	-12830	0.932	0.816	0.868	0.854	1.092	1.259
FBgn0015763	licorne	lic	-0.09	6110	6200	87440	99990	6155	90	93715	12550	0.995	1	1.08	0.965	1.174	1.19
FBgn0037804	CG11870	CG11870	-0.09	6640	7600	71380	124840	7120	960	98110	53460	1.18	1.08	1.38	1.33	1.222	1.151
FBgn0032180	CG31714	CG31714	-0.1	7800	6810	122220	92860	7305	-990	107540	-29360	1.13	1.04	1.16	1.01	1.205	1.166
FBgn0037315	CG16708	CG16708	-0.1	7030	6850	100820	100540	6940	-180	100680	-280	1.02	1.05	0.958	1.09	1.103	1.255
FBgn0036742	CG7497	CG7497	-0.1	4920	6190	50000	106930	5555	1270	78465	56930	0.872	0.877	0.969	1.14	1.156	1.211
FBgn0036142	CG7616	CG7616	-0.11	7050	7580	77280	121690	7315	530	99485	44410	1.05	1.12	0.872	1.22	0.99	1.356
FBgn0011598	grapes	grp	-0.11	7560	8180	96060	114070	7870	620	105065	18010	1.04	1.23	1.05	1.01	1.659	0.783
FBgn0024245	doughnut on 2	dnt	-0.11	5670	6330	93550	89740	6000	660	91645	-3810	0.923	1.02	1.15	0.866	1.354	1.047
FBgn0037632	Tcp-1eta	Tcp-1eta	-0.11	6570	7800	98050	100440	7185	1230	99245	2390	0.965	1.11	0.944	0.842	1.476	0.942
FBgn0010314	Cyclin-dependent kinase subunit 30A	Cks30A	-0.11	6480	6080	117360	72080	6280	-400	94720	-45280	0.939	0.931	1.12	0.785	1.393	1.014
FBgn0014006	Protein kinase at 92B	Pk92B	-0.11	6910	6720	93650	114390	6815	-190	104020	20740	1.13	1.08	1.16	1.1	1.112	1.257
FBgn0030384	CG2577	CG2577	-0.12	5180	7390	61600	110830	6285	2210	86215	49230	0.918	1.05	1.19	1.18	1.352	1.051
FBgn0010389	heartless	htl	-0.12	7460	8280	134300	99050	7870	820	116675	-35250	1.08	1.27	1.28	1.08	1.385	1.023
FBgn0031462	CG2964	CG2964	-0.12	7680	6370	112190	93020	7025	-1310	102605	-19170	1.11	0.975	1.07	1.01	1.124	1.249
FBgn0024179	wishful thinking	wit	-0.12	4960	5430	50890	93930	5195	470	72410	43040	0.879	0.77	0.986	0.999	1.167	1.212
FBgn0004834	G protein-coupled receptor kinase 2	Gprk2	-0.12	6290	7400	92280	118630	6845	1110	105455	26350	1.02	1.19	1.14	1.15	1.204	1.183
FBgn0026602	Ady43A	Ady43A	-0.12	7270	7430	99980	101170	7350	160	100575	1190	1.08	1.1	1.13	1.02	1.243	1.15
FBgn0040507	ACXD	ACXD	-0.13	5430	7170	84400	85900	6300	1740	85150	1500	0.809	1.06	0.953	0.864	1.404	1.012
FBgn0033674	CG8964	CG8964	-0.13	7230	7110	112100	99260	7170	-120	105680	-12840	1.05	1.09	1.07	1.08	1.193	1.194
FBgn0030864	CG8173	CG8173	-0.13	6710	7250	82980	107600	6980	540	95290	24620	0.919	1.09	0.911	0.952	1.615	0.833
FBgn0250785	varicose	vari	-0.13	5990	6000	83060	101080	5995	10	92070	18020	0.976	0.969	1.03	0.976	1.138	1.244
FBgn0037115	CG11249	CG11249	-0.13	7100	7140	113580	97310	7120	40	105445	-16270	1.03	1.09	1.08	1.06	1.231	1.166
FBgn0050021	skiff	skf	-0.13	7250	7630	107790	110670	7440	380	109230	2880	1.05	1.17	1.02	1.2	1.144	1.241
FBgn0086657	IkappaB kinase-like 2	ik2	-0.14	7480	8100	99230	114520	7790	620	106875	15290	1.11	1.2	1.12	1.15	1.199	1.194
FBgn0025592	Glycerol kinase	Gyk	-0.14	8240	6040	92200	97060	7140	-2200	94630	4860	1.23	0.895	1.04	0.976	1.011	1.358
FBgn0000150	abnormal wing discs	awd	-0.14	4450	5900	72890	85820	5175	1450	79355	12930	0.725	0.952	0.9	0.828	1.344	1.074
FBgn0036099	CG11811	CG11811	-0.15	6900	6460	114660	85460	6680	-440	100060	-29200	1	0.989	1.09	0.93	1.278	1.131
FBgn0032650	CG7094	CG7094	-0.15	7740	8060	89310	126820	7900	320	108065	37510	1.37	1.14	1.73	1.35	1.312	1.103
FBgn0013988	Stretchin-Mlck	Strn-Mlck	-0.15	7380	7540	99810	111380	7460	160	105595	11570	1.08	1.07	0.96	0.934	1.338	1.08
FBgn0016984	skittles	sktl	-0.15	7260	6400	91850	92460	6830	-860	92155	610	0.995	0.96	1.01	0.818	1.652	0.811
FBgn0011276	Helix loop helix protein 3B	HLH3B	-0.15	8790	7450	107530	124020	8120	-1340	115775	16490	1.27	1.14	1.02	1.35	0.941	1.424
FBgn0024329	Mekk1	Mekk1	-0.15	5460	5320	77780	88530	5390	-140	83155	10750	0.889	0.859	0.96	0.855	1.169	1.228
FBgn0037804	CG11870	CG11870	-0.15	7810	6780	109170	103870	7295	-1030	106520	-5300	1.13	1.04	1.04	1.13	1.075	1.31
FBgn0250823	gilgamesh	gish	-0.15	5530	7240	100780	87220	6385	1710	94000	-13560	0.801	1.11	0.958	0.949	1.402	1.03
FBgn0010379	Akt1	Akt1	-0.16	4560	4690	82850	56850	4625	130	69850	-26000	0.661	0.718	0.788	0.619	1.398	1.037
FBgn0259712	-	CG42366	-0.16	4650	5600	51150	92920	5125	950	72035	41770	0.824	0.794	0.991	0.988	1.251	1.163
FBgn0025836	RhoGAP1A	RhoGAP1A	-0.16	6550	6440	96560	95150	6495	-110	95855	-1410	0.949	0.986	0.918	1.04	1.134	1.264
FBgn0003499	stripe	sr	-0.16	6920	6670	59410	133280	6795	-250	96345	73870	1.23	0.945	1.15	1.42	0.976	1.4
FBgn0040510	ACXA	ACXA	-0.16	5250	7500	53410	133360	6375	2250	93385	79950	0.93	1.06	1.04	1.42	1.157	1.246
FBgn0020440	Focal Adhesion Kinase	Fak56D	-0.16	6060	6510	84380	111000	6285	450	97690	26620	0.987	1.05	1.04	1.07	1.142	1.259
FBgn0259220	Darkener of apricot	Doa	-0.16	5390	6200	84810	95010	5795	810	89910	10200	0.878	1	1.05	0.917	1.291	1.131
FBgn0031451	CG9961	CG9961	-0.16	9090	6490	95600	122600	7790	-2600	109100	27000	1.25	0.973	1.05	1.08	1.373	1.061
FBgn0022709	Adenylate kinase-1	Adk1	-0.17	7030	8860	101230	123210	7945	1830	112220	21980	1.03	1.26	0.974	1.03	1.425	1.017
FBgn0010303	hemipterous	hep	-0.17	6710	6800	112490	90110	6755	90	101300	-22380	0.972	1.04	1.07	0.981	1.29	1.133
FBgn0031451	CG9961	CG9961	-0.17	6650	6760	90710	94670	6705	110	92690	3960	0.991	1	1.02	0.952	1.232	1.183
FBgn0047038	CG6463	CG6463	-0.17	6360	7490	87680	92950	6925	1130	90315	5270	0.871	1.12	0.963	0.822	1.8	0.697
FBgn0052373	CG32373	CG32373	-0.17	7660	6610	95560	99370	7135	-1050	97465	3810	1.05	0.991	1.05	0.879	1.629	0.844
FBgn0037327	pancreatic eIF-2alpha kinase	PEK	-0.17	7500	7210	113690	104740	7355	-290	109215	-8950	1.09	1.1	1.08	1.14	1.166	1.242
FBgn0032083	CG9541	CG9541	-0.17	6940	7060	88450	102500	7000	120	95475	14050	0.951	1.06	0.971	0.907	1.664	0.815
FBgn0051183	CG31183	CG31183	-0.18	6240	4910	89490	74650	5575	-1330	82070	-14840	0.904	0.752	0.851	0.813	1.103	1.3
FBgn0032811	CG10268	CG10268	-0.18	7610	7650	111100	114850	7630	40	112975	3750	1.1	1.17	1.06	1.25	1.123	1.284
FBgn0085413	-	CG34384	-0.18	8100	7030	102560	112800	7565	-1070	107680	10240	1.19	1	0.987	0.946	1.253	1.174
FBgn0015772	Numb-associated kinase	Nak	-0.18	7560	7330	116710	105400	7445	-230	111055	-11310	1.1	1.12	1.11	1.15	1.188	1.23
FBgn0005592	breathless	btl	-0.18	6230	6260	98440	88270	6245	30	93355	-10170	0.903	0.959	0.936	0.961	1.215	1.206
FBgn0020386	Protein kinase 61C	Pk61C	-0.18	3360	3010	52840	42620	3185	-350	47730	-10220	0.487	0.461	0.502	0.464	1.21	1.211
FBgn0026063	KP78b	KP78b	-0.18	8030	7770	101460	125070	7900	-260	113265	23610	1.18	1.11	0.976	1.05	1.25	1.177
FBgn0025625	CG4290	CG4290	-0.19	8710	6650	85670	136060	7680	-2060	110865	50390	1.19	0.997	0.941	1.2	1.284	1.149
FBgn0015277	Phosphotidylinositol 3 kinase 59F	Pi3K59F	-0.19	6620	6360	88370	113000	6490	-260	100685	24630	1.08	1.03	1.09	1.09	1.095	1.312
FBgn0023083	frayed	fray	-0.19	3620	4120	37530	72890	3870	500	55210	35360	0.641	0.584	0.727	0.775	1.179	1.24
FBgn0037356	CG12170	CG12170	-0.19	6230	5770	83730	87630	6000	-460	85680	3900	0.915	0.821	0.806	0.735	1.33	1.111
FBgn0030087	CG7766	CG7766	-0.19	5970	6670	91280	96940	6320	700	94110	5660	0.865	1.02	0.868	1.06	1.176	1.243
FBgn0021796	Target of rapamycin	Tor	-0.19	2730	2720	44780	37210	2725	-10	40995	-7570	0.396	0.417	0.426	0.405	1.262	1.17
FBgn0035266	CG7995	CG7995	-0.19	7420	7110	98380	127100	7265	-310	112740	28720	1.21	1.15	1.21	1.23	1.088	1.32
FBgn0039015	Tak1-like 2	Takl2	-0.19	8160	8320	109270	127010	8240	160	118140	17740	1.2	1.18	1.05	1.07	1.325	1.117
FBgn0053196	dumpy	dp	-0.19	4750	5600	73300	88660	5175	850	80980	15360	0.774	0.904	0.905	0.856	1.266	1.169
FBgn0034137	CG4945	CG4945	-0.19	5690	6180	79690	106270	5935	490	92980	26580	0.927	0.998	0.984	1.03	1.149	1.269
FBgn0011817	nemo	nmo	-0.2	6030	7090	70200	113310	6560	1060	91755	43110	1.07	1	1.36	1.2	1.324	1.12
FBgn0028546	icarus	ics	-0.2	7080	7220	97010	92700	7150	140	94855	-4310	0.97	1.08	1.07	0.82	1.789	0.721
FBgn0259678	CG42347	CG42347	-0.2	8120	8270	106340	129450	8195	150	117895	23110	1.19	1.18	1.02	1.09	1.296	1.145
FBgn0031267	Ipk2	Ipk2	-0.2	8630	7230	99080	125000	7930	-1400	112040	25920	1.18	1.08	1.09	1.11	1.499	0.971
FBgn0020621	Protein kinase related to protein kinase N	Pkn	-0.2	7030	6380	87850	97520	6705	-650	92685	9670	0.963	0.957	0.965	0.863	1.631	0.858
FBgn0011285	RPS6-protein kinase-II	S6kII	-0.2	4770	5480	74330	86260	5125	710	80295	11930	0.777	0.885	0.917	0.833	1.278	1.162
FBgn0031855	CG11221	CG11221	-0.2	4970	5560	54000	95270	5265	590	74635	41270	0.88	0.788	1.05	1.01	1.235	1.201
FBgn0016930	smell impaired 35A	smi35A	-0.2	7640	8910	115940	118480	8275	1270	117210	2540	1.12	1.27	1.12	0.994	1.501	0.973
FBgn0001079	fused	fu	-0.21	6480	6850	83180	109720	6665	370	96450	26540	0.952	0.974	0.8	0.92	1.27	1.172
FBgn0004784	inactivation no afterpotential C	inaC	-0.21	6420	6070	99630	87870	6245	-350	93750	-11760	0.93	0.93	0.947	0.957	1.194	1.238
FBgn0003984	vein	vn	-0.21	6250	7100	105070	95720	6675	850	100395	-9350	0.906	1.09	0.999	1.04	1.293	1.153
FBgn0037022	CG11396	CG11396	-0.21	5470	5540	66780	105380	5505	70	86080	38600	0.891	0.894	0.824	1.02	1.002	1.404
FBgn0013955	Fak-like tyrosine kinase	PR2	-0.21	7410	7170	97700	112340	7290	-240	105020	14640	1.09	1.02	0.94	0.942	1.304	1.146
FBgn0259168	minibrain	mnb	-0.21	5680	5890	90310	83760	5785	210	87035	-6550	0.823	0.902	0.858	0.912	1.223	1.216
FBgn0010407	Ror	Ror	-0.21	6290	6140	105120	83480	6215	-150	94300	-21640	0.912	0.94	0.999	0.909	1.286	1.163
FBgn0040506	ACXE	ACXE	-0.22	5550	6930	91860	103410	6240	1380	97635	11550	0.904	1.12	1.13	0.998	1.358	1.102
FBgn0039908	Asator	Asator	-0.22	5630	5770	77060	82510	5700	140	79785	5450	0.839	0.855	0.87	0.83	1.237	1.208
FBgn0022382	cAMP-dependent protein kinase R2	Pka-R2	-0.22	6350	6190	93520	103440	6270	-160	98480	9920	1.03	0.999	1.15	0.999	1.208	1.234
FBgn0029736	CG4041	CG4041	-0.22	6780	7580	94480	106800	7180	800	100640	12320	1.01	1.12	1.07	1.07	1.259	1.19
FBgn0025702	CG11489	CG11489	-0.22	6670	6260	94730	107800	6465	-410	101265	13070	1.09	1.01	1.17	1.04	1.165	1.271
FBgn0015278	Phosphotidylinositol 3 kinase 68D	Pi3K68D	-0.22	7190	6210	86200	102640	6700	-980	94420	16440	0.985	0.931	0.947	0.908	1.565	0.928
FBgn0037995	CG3809	CG3809	-0.22	5220	5610	57780	95380	5415	390	76580	37600	0.925	0.795	1.12	1.01	1.259	1.191
FBgn0004839	off-track	otk	-0.23	7410	6980	95810	128800	7195	-430	112305	32990	1.21	1.13	1.18	1.24	1.061	1.362
FBgn0030864	CG8173	CG8173	-0.23	6330	6010	70590	101840	6170	-320	86215	31250	1.12	0.852	1.37	1.08	1.268	1.187
FBgn0013435	cdc2-related-kinase	cdc2rk	-0.23	7310	6480	101500	103090	6895	-830	102295	1590	1.06	0.992	0.965	1.12	1.068	1.361
FBgn0003502	Btk family kinase at 29A	Btk29A	-0.24	5440	6650	60430	113430	6045	1210	86930	53000	0.964	0.943	1.17	1.21	1.263	1.195
FBgn0010303	hemipterous	hep	-0.24	6840	7300	115640	99360	7070	460	107500	-16280	0.991	1.12	1.1	1.08	1.3	1.164
FBgn0085373	retinal degeneration A	rdgA	-0.24	8230	7300	110090	119260	7765	-930	114675	9170	1.19	1.12	1.05	1.3	1.029	1.397
FBgn0000395	crossveinless 2	cv-2	-0.24	4530	4920	66490	83140	4725	390	74815	16650	0.738	0.794	0.821	0.803	1.204	1.247
FBgn0015765	Mpk2	Mpk2	-0.24	6560	6130	110550	83770	6345	-430	97160	-26780	0.951	0.939	1.05	0.912	1.296	1.169
FBgn0032633	CG6860	CG6860	-0.24	4230	5100	50110	81930	4665	870	66020	31820	0.749	0.723	0.971	0.871	1.347	1.126
FBgn0014930	CG2846	CG2846	-0.24	7950	7970	111020	119450	7960	20	115235	8430	1.17	1.13	1.07	1	1.382	1.096
FBgn0035798	CG7526	CG7526	-0.24	5730	6180	86800	101790	5955	450	94295	14990	0.933	0.998	1.07	0.983	1.243	1.216
FBgn0000259	Casein kinase II beta subunit	CkIIbeta	-0.24	7390	6900	109710	105080	7145	-490	107395	-4630	1.07	1.06	1.04	1.14	1.142	1.302
FBgn0053969&FBgn0011205	CG33969||fumble	CG33969||fbl	-0.24	8400	7480	111150	106590	7940	-920	108870	-4560	1.15	1.12	1.22	0.943	1.728	0.8
FBgn0024326	MAP kinase kinase 4	Mkk4	-0.24	5540	5020	71380	93570	5280	-520	82475	22190	0.902	0.81	0.881	0.903	1.057	1.376
FBgn0030683	CG8239	CG8239	-0.25	5080	6880	79140	110630	5980	1800	94885	31490	0.827	1.11	0.977	1.07	1.278	1.187
FBgn0005666	bent	bt	-0.25	7340	5350	92860	101000	6345	-1990	96930	8140	1.2	0.864	1.15	0.975	1.038	1.394
FBgn0016131	Cyclin-dependent kinase 4	Cdk4	-0.25	4180	5990	53310	88880	5085	1810	71095	35570	0.74	0.849	1.03	0.945	1.45	1.04
FBgn0035039	CG3608	CG3608	-0.25	9200	7550	119490	122000	8375	-1650	120745	2510	1.35	1.07	1.15	1.02	1.285	1.182
FBgn0025640	CG13369	CG13369	-0.25	6730	6550	94890	114660	6640	-180	104775	19770	1.1	1.06	1.17	1.11	1.157	1.292
FBgn0027491	Cdk5 activator-like protein	Cdk5alpha	-0.25	6770	5100	91710	83000	5935	-1670	87355	-8710	0.981	0.781	0.872	0.903	1.042	1.392
FBgn0033791	Derailed 2	Drl-2	-0.25	5320	6260	60350	105330	5790	940	82840	44980	0.942	0.887	1.17	1.12	1.29	1.179
FBgn0034655	CG10307	CG10307	-0.25	7440	6400	117500	93120	6920	-1040	105310	-24380	1.08	0.98	1.12	1.01	1.215	1.244
FBgn0003716	thickveins	tkv	-0.25	6950	5410	112110	77330	6180	-1540	94720	-34780	1.01	0.828	1.07	0.842	1.241	1.223
FBgn0037325	CG12147	CG12147	-0.25	5300	7170	71550	99240	6235	1870	85395	27690	0.939	1.02	1.39	1.06	1.535	0.97
FBgn0052687	CG32687	CG32687	-0.25	6750	6140	78570	107530	6445	-610	93050	28960	0.925	0.921	0.863	0.951	1.52	0.983
FBgn0000489	cAMP-dependent protein kinase 3	Pka-C3	-0.25	7240	7480	119380	104890	7360	240	112135	-14490	1.05	1.15	1.13	1.14	1.268	1.199
FBgn0032083	CG9541	CG9541	-0.25	7320	6330	108690	96800	6825	-990	102745	-11890	1.06	0.969	1.03	1.05	1.142	1.308
FBgn0004373	four wheel drive	fwd	-0.25	6440	6080	103470	87270	6260	-360	95370	-16200	0.933	0.931	0.984	0.95	1.236	1.228
FBgn0000259	Casein kinase II beta subunit	CkIIbeta	-0.25	8190	8440	131250	121460	8315	250	126355	-9790	1.19	1.29	1.25	1.32	1.233	1.231
FBgn0025458	Bub1-related kinase	BubR1	-0.26	4720	5230	70020	88250	4975	510	79135	18230	0.769	0.844	0.864	0.852	1.217	1.246
FBgn0038120	CG10148	CG10148	-0.26	7380	6830	88710	114740	7105	-550	101725	26030	1.01	1.02	0.974	1.01	1.569	0.943
FBgn0031462	CG2964	CG2964	-0.26	5840	8230	74140	123710	7035	2390	98925	49570	1.03	1.17	1.44	1.32	1.444	1.053
FBgn0013955	Fak-like tyrosine kinase	PR2	-0.26	4750	5720	51660	100580	5235	970	76120	48920	0.841	0.811	1	1.07	1.237	1.232
FBgn0039306	CG11859	CG11859	-0.27	6270	6540	83190	97980	6405	270	90585	14790	0.934	0.969	0.939	0.985	1.199	1.266
FBgn0036187	CG11660	CG11660	-0.27	5560	6380	98270	84140	5970	820	91205	-14130	0.806	0.977	0.934	0.916	1.36	1.128
FBgn0025740	plexin B	plexB	-0.27	7080	8140	102850	118130	7610	1060	110490	15280	1.04	1.16	0.99	0.991	1.437	1.061
FBgn0022708	Adenylate kinase-2	Adk2	-0.27	6830	7490	116270	102590	7160	660	109430	-13680	0.99	1.15	1.11	1.12	1.309	1.171
FBgn0032006	PDGF- and VEGF-receptor related	Pvr	-0.27	7070	5440	116740	76730	6255	-1630	96735	-40010	1.02	0.833	1.11	0.835	1.27	1.206
FBgn0020930	Diacyl glycerol kinase epsilon	Dgkepsilon	-0.27	7700	4900	106210	79440	6300	-2800	92825	-26770	1.12	0.75	1.01	0.865	1.061	1.387
FBgn0039809	CG15547	CG15547	-0.27	5920	6330	104330	83930	6125	410	94130	-20400	0.858	0.969	0.992	0.914	1.356	1.134
FBgn0022708	Adenylate kinase-2	Adk2	-0.27	7480	5830	102230	95230	6655	-1650	98730	-7000	1.08	0.893	0.972	1.04	1.051	1.397
FBgn0086657	IkappaB kinase-like 2	ik2	-0.27	7780	7000	99740	115890	7390	-780	107815	16150	1.14	0.996	0.96	0.972	1.268	1.211
FBgn0036742	CG7497	CG7497	-0.28	7330	8300	92750	130480	7815	970	111615	37730	1	1.24	1.02	1.15	1.652	0.883
FBgn0038542	CG7431	CG7431	-0.28	5490	6790	53990	129970	6140	1300	91980	75980	0.973	0.962	1.05	1.38	1.118	1.341
FBgn0036742	CG7497	CG7497	-0.28	6920	6410	112100	92440	6665	-510	102270	-19660	1	0.982	1.07	1.01	1.246	1.233
FBgn0036544	CG6114	CG6114	-0.29	6450	6330	97250	106780	6390	-120	102015	9530	1.05	1.02	1.2	1.03	1.237	1.245
FBgn0010504	kermit	kermit	-0.29	8760	6430	94270	126130	7595	-2330	110200	31860	1.2	0.964	1.04	1.12	1.405	1.101
FBgn0041096	rolling pebbles	rols	-0.29	6290	7530	109160	102320	6910	1240	105740	-6840	0.912	1.15	1.04	1.11	1.335	1.162
FBgn0022029	lethal (2) k01209	l(2)k01209	-0.29	6320	6190	100060	91470	6255	-130	95765	-8590	0.916	0.948	0.951	0.996	1.218	1.264
FBgn0024290	Slowpoke binding protein	Slob	-0.29	6230	5670	81480	106700	5950	-560	94090	25220	1.01	0.915	1.01	1.03	1.073	1.389
FBgn0000442	cGMP-dependent protein kinase 21D	Pkg21D	-0.29	6900	6320	87000	121830	6610	-580	104415	34830	1.12	1.02	1.07	1.18	1.034	1.423
FBgn0016696	Pitslre	Pitslre	-0.29	6780	6010	102570	92210	6395	-770	97390	-10360	0.983	0.92	0.975	1	1.164	1.312
FBgn0031441	CG9962	CG9962	-0.29	8020	5380	105840	90570	6700	-2640	98205	-15270	1.16	0.824	1.01	0.986	1.015	1.44
FBgn0021796	Target of rapamycin	Tor	-0.3	2820	2320	33790	46160	2570	-500	39975	12370	0.459	0.374	0.417	0.446	0.983	1.469
FBgn0031030	Tao-1	Tao-1	-0.3	5740	5700	76950	105760	5720	-40	91355	28810	0.935	0.92	0.95	1.02	1.1	1.37
FBgn0034950	CG3105	CG3105	-0.3	4270	6170	47880	107370	5220	1900	77625	59490	0.756	0.875	0.928	1.14	1.275	1.22
FBgn0004839	off-track	otk	-0.3	5550	6090	77110	110210	5820	540	93660	33100	0.904	0.983	0.952	1.06	1.14	1.336
FBgn0052703	CG32703	CG32703	-0.31	5070	5270	77620	88580	5170	200	83100	10960	0.826	0.851	0.958	0.855	1.256	1.241
FBgn0016696	Pitslre	Pitslre	-0.31	2080	5620	15950	114760	3850	3540	65355	98810	0.31	0.833	0.18	1.15	0.693	1.725
FBgn0039083	CG10177	CG10177	-0.31	7040	8450	109080	116150	7745	1410	112615	7070	1.03	1.2	1.05	0.974	1.533	1.005
FBgn0016930	smell impaired 35A	smi35A	-0.31	6270	6790	84410	102680	6530	520	93545	18270	0.934	1.01	0.953	1.03	1.216	1.278
FBgn0250851&FBgn0028741	-||CG6355	CG33981||fab1	-0.31	5170	5880	77510	100870	5525	710	89190	23360	0.842	0.949	0.957	0.974	1.23	1.266
FBgn0033984	Lap1	Lap1	-0.32	7700	6300	83680	113560	7000	-1400	98620	29880	1.36	0.893	1.62	1.21	1.236	1.263
FBgn0032999	CG17528	CG17528	-0.32	3170	4380	43680	61190	3775	1210	52435	17510	0.562	0.621	0.847	0.651	1.567	0.979
FBgn0003093	Protein C kinase 98E	Pkc98E	-0.32	6170	6000	84580	110460	6085	-170	97520	25880	1	0.969	1.04	1.07	1.125	1.359
FBgn0028978	tribbles	trbl	-0.32	7420	7880	110140	136550	7650	460	123345	26410	1.21	1.27	1.36	1.32	1.218	1.279
FBgn0003177	polychaetoid	pyd	-0.32	6680	5920	91340	109230	6300	-760	100285	17890	1.09	0.956	1.13	1.05	1.122	1.362
FBgn0046332	gasket	gskt	-0.32	7290	8190	107830	119870	7740	900	113850	12040	1.07	1.17	1.04	1.01	1.463	1.071
FBgn0038463	CG3534	CG3534	-0.33	6920	5970	85310	100670	6445	-950	92990	15360	0.948	0.895	0.937	0.89	1.609	0.947
FBgn0038630	CG14305	CG14305	-0.33	7030	7910	127510	104590	7470	880	116050	-22920	1.02	1.21	1.21	1.14	1.395	1.131
FBgn0022131	atypical protein kinase C	aPKC	-0.33	7230	6950	121200	99330	7090	-280	110265	-21870	1.05	1.06	1.15	1.08	1.289	1.222
FBgn0015772	Numb-associated kinase	Nak	-0.33	6820	7350	125830	95540	7085	530	110685	-30290	0.988	1.13	1.2	1.04	1.419	1.112
FBgn0022709	Adenylate kinase-1	Adk1	-0.33	7450	6500	90890	111460	6975	-950	101175	20570	1.02	0.975	0.998	0.986	1.593	0.963
FBgn0040510	ACXA	ACXA	-0.33	6010	6340	91050	108740	6175	330	99895	17690	0.979	1.02	1.12	1.05	1.243	1.266
FBgn0052484	Sphingosine kinase 2	Sk2	-0.33	3670	5280	46220	83180	4475	1610	64700	36960	0.65	0.748	0.896	0.885	1.432	1.104
FBgn0038902	CG6800	CG6800	-0.33	8560	7000	99100	129140	7780	-1560	114120	30040	1.17	1.05	1.09	1.14	1.511	1.036
FBgn0014930	CG2846	CG2846	-0.34	7220	7170	86750	126100	7195	-50	106425	39350	0.989	1.07	0.953	1.12	1.569	0.987
FBgn0041092	taiman	tai	-0.34	4760	6560	72950	92620	5660	1800	82785	19670	0.699	0.933	0.702	0.777	1.516	1.033
FBgn0034644	CG10082	CG10082	-0.34	6460	7330	75410	125070	6895	870	100240	49660	1.14	1.04	1.46	1.33	1.327	1.196
FBgn0017581	Lk6	Lk6	-0.34	4770	5820	53120	103700	5295	1050	78410	50580	0.845	0.825	1.03	1.1	1.266	1.249
FBgn0052666	CG32666	CG32666	-0.34	3190	3360	42130	55780	3275	170	48955	13650	0.468	0.478	0.405	0.468	1.307	1.214
FBgn0026371	SAK	SAK	-0.34	6400	6960	84350	106660	6680	560	95505	22310	0.877	1.04	0.926	0.943	1.721	0.86
FBgn0031265	CG2794	CG2794	-0.35	5790	5460	73680	106720	5625	-330	90200	33040	0.943	0.881	0.909	1.03	1.044	1.443
FBgn0085421	Epac	Epac	-0.35	5780	5920	84230	105500	5850	140	94865	21270	0.941	0.956	1.04	1.02	1.195	1.316
FBgn0045980	nimA-like kinase	niki	-0.35	5940	5500	84250	80910	5720	-440	82580	-3340	0.885	0.815	0.951	0.814	1.281	1.243
FBgn0025740	plexin B	plexB	-0.35	5360	6040	78980	106820	5700	680	92900	27840	0.873	0.975	0.975	1.03	1.209	1.306
FBgn0028484	Ack	Ack	-0.35	5270	5120	72060	95800	5195	-150	83930	23740	0.858	0.826	0.889	0.925	1.122	1.381
FBgn0027569	CG7207	CG7207	-0.36	7350	7450	104970	115380	7400	100	110175	10410	1.08	1.06	1.01	0.968	1.413	1.133
FBgn0004367	meiotic 41	mei-41	-0.36	6350	6160	94760	108070	6255	-190	101415	13310	1.03	0.994	1.17	1.04	1.224	1.295
FBgn0027504	CG8878	CG8878	-0.36	4980	6080	72930	108480	5530	1100	90705	35550	0.811	0.981	0.9	1.05	1.201	1.317
FBgn0035089	Pherokine 3	Phk-3	-0.36	7020	6600	83600	119180	6810	-420	101390	35580	0.962	0.99	0.918	1.05	1.555	1.014
FBgn0035392	CG1271	CG1271	-0.37	5530	6620	91030	106800	6075	1090	98915	15770	0.901	1.07	1.12	1.03	1.35	1.191
FBgn0033609	-	fbl6	-0.37	8190	6740	108010	105920	7465	-1450	106965	-2090	1.22	0.999	1.22	1.07	1.192	1.328
FBgn0037632	Tcp-1eta	Tcp-1eta	-0.37	3840	3860	49170	62070	3850	20	55620	12900	0.572	0.572	0.555	0.624	1.157	1.359
FBgn0013762	Cyclin-dependent kinase 5	Cdk5	-0.37	7120	6740	95190	112220	6930	-380	103705	17030	1.05	0.959	0.916	0.941	1.323	1.218
FBgn0004833	G protein-coupled receptor kinase 1	Gprk1	-0.37	8500	7530	106040	128330	8015	-970	117185	22290	1.16	1.13	1.16	1.14	1.629	0.957
FBgn0031265	CG2794	CG2794	-0.37	7080	7810	104930	117110	7445	730	111020	12180	1.04	1.11	1.01	0.982	1.466	1.097
FBgn0035089	Pherokine 3	Phk-3	-0.38	7590	6580	113870	105060	7085	-1010	109465	-8810	1.1	1.01	1.08	1.14	1.154	1.366
FBgn0036930	fat2	fat2	-0.38	4870	4770	69850	87070	4820	-100	78460	17220	0.793	0.77	0.862	0.841	1.177	1.347
FBgn0034644	CG10082	CG10082	-0.38	4810	6380	75320	108560	5595	1570	91940	33240	0.783	1.03	0.93	1.05	1.285	1.256
FBgn0033773	mos	mos	-0.38	8160	6590	102590	111490	7375	-1570	107040	8900	1.12	0.988	1.13	0.986	1.641	0.95
FBgn0000721	foraging	for	-0.38	7240	6710	114500	103180	6975	-530	108840	-11320	1.05	1.03	1.09	1.12	1.217	1.315
FBgn0039403&FBgn0028833	Sld5||Dak1	Sld5||Dak1	-0.38	6300	7030	92350	89900	6665	730	91125	-2450	0.863	1.05	1.01	0.795	1.914	0.718
FBgn0011829	Ret oncogene	Ret	-0.39	6980	5820	91080	113930	6400	-1160	102505	22850	1.14	0.939	1.12	1.1	1.07	1.445
FBgn0036099	CG11811	CG11811	-0.39	7680	6400	92540	115540	7040	-1280	104040	23000	1.05	0.96	1.02	1.02	1.573	1.014
FBgn0017550	Regena	Rga	-0.39	8680	8660	107770	150030	8670	-20	128900	42260	1.19	1.3	1.18	1.33	1.621	0.973
FBgn0017550	Regena	Rga	-0.39	9730	8050	141130	132480	8890	-1680	136805	-8650	1.41	1.23	1.34	1.44	1.116	1.408
FBgn0038279	CG3837	CG3837	-0.4	6900	6020	91040	102580	6460	-880	96810	11540	1.01	0.856	0.876	0.86	1.305	1.246
FBgn0032187	CG4839	CG4839	-0.4	7010	6750	99460	107370	6880	-260	103415	7910	1.03	0.96	0.957	0.9	1.404	1.163
FBgn0032424	CG17010	CG17010	-0.4	6710	6800	72450	127630	6755	90	100040	55180	1.19	0.964	1.4	1.36	1.228	1.315
FBgn0033915	CG8485	CG8485	-0.4	8430	7430	100490	136810	7930	-1000	118650	36320	1.15	1.11	1.1	1.21	1.556	1.034
FBgn0026181	Rho-kinase	rok	-0.4	4770	6270	82270	98140	5520	1500	90205	15870	0.777	1.01	1.02	0.947	1.415	1.155
FBgn0011817	nemo	nmo	-0.4	6390	6550	96620	97290	6470	160	96955	670	0.938	0.932	0.93	0.816	1.496	1.086
FBgn0027491	Cdk5 activator-like protein	Cdk5alpha	-0.4	4400	5550	46850	105470	4975	1150	76160	58620	0.779	0.787	0.908	1.12	1.211	1.332
FBgn0000150	abnormal wing discs	awd	-0.41	5970	5090	76710	84530	5530	-880	80620	7820	0.818	0.763	0.842	0.748	1.678	0.932
FBgn0024245	doughnut on 2	dnt	-0.41	5930	6420	84050	96760	6175	490	90405	12710	0.884	0.951	0.949	0.973	1.281	1.273
FBgn0000536	easily shocked	eas	-0.41	5630	5710	77620	108530	5670	80	93075	30910	0.917	0.922	0.958	1.05	1.131	1.403
FBgn0004876	center divider	cdi	-0.41	5990	6890	105650	97420	6440	900	101535	-8230	0.868	1.06	1	1.06	1.357	1.209
FBgn0046332	gasket	gskt	-0.41	6640	6310	105700	97700	6475	-330	101700	-8000	0.962	0.966	1	1.06	1.225	1.324
FBgn0034655	CG10307	CG10307	-0.41	7180	6700	118350	100910	6940	-480	109630	-17440	1.04	1.03	1.12	1.1	1.268	1.288
FBgn0029834	CG5937	CG5937	-0.42	6020	6500	94230	112310	6260	480	103270	18080	0.98	1.05	1.16	1.08	1.284	1.275
FBgn0015277	Phosphotidylinositol 3 kinase 59F	Pi3K59F	-0.42	6010	7680	72170	132310	6845	1670	102240	60140	1.06	1.09	1.4	1.41	1.365	1.207
FBgn0015763	licorne	lic	-0.42	7140	6670	98360	103530	6905	-470	100945	5170	1.06	0.988	1.11	1.04	1.245	1.311
FBgn0003748	Trehalase	Treh	-0.42	8030	8750	111350	135190	8390	720	123270	23840	1.2	1.3	1.26	1.36	1.253	1.305
FBgn0015763	licorne	lic	-0.43	6190	5650	98080	88360	5920	-540	93220	-9720	0.897	0.865	0.932	0.962	1.219	1.338
FBgn0036942	CG7328	CG7328	-0.43	7320	7210	122350	108040	7265	-110	115195	-14310	1.06	1.1	1.16	1.18	1.286	1.282
FBgn0010407	Ror	Ror	-0.43	6140	5850	87840	109210	5995	-290	98525	21370	1	0.944	1.08	1.05	1.174	1.378
FBgn0038120	CG10148	CG10148	-0.43	6280	5800	106590	85790	6040	-480	96190	-20800	0.91	0.888	1.01	0.934	1.306	1.265
FBgn0015295	Src homology 2, ankyrin repeat, tyrosine kinase	shark	-0.43	8030	7740	129770	119580	7885	-290	124675	-10190	1.16	1.19	1.23	1.3	1.243	1.321
FBgn0025936	Eph receptor tyrosine kinase	Eph	-0.44	4680	5050	54840	89730	4865	370	72285	34890	0.829	0.716	1.06	0.954	1.332	1.245
FBgn0039179	CG6364	CG6364	-0.44	6820	5980	84860	105960	6400	-840	95410	21100	0.934	0.897	0.932	0.937	1.624	0.995
FBgn0034644	CG10082	CG10082	-0.44	5180	6710	91900	103630	5945	1530	97765	11730	0.844	1.08	1.13	1	1.455	1.14
FBgn0036896	wallenda	wnd	-0.44	6100	7020	105970	111140	6560	920	108555	5170	0.993	1.13	1.31	1.07	1.425	1.169
FBgn0040507	ACXD	ACXD	-0.44	6960	6460	88960	110530	6710	-500	99745	21570	0.953	0.969	0.977	0.978	1.669	0.961
FBgn0051097	CG31097	CG31097	-0.44	7410	7150	112090	103260	7280	-260	107675	-8830	1.1	1.06	1.27	1.04	1.367	1.22
FBgn0013984	Insulin-like receptor	InR	-0.44	7170	7130	103430	113900	7150	-40	108665	10470	1.05	1.01	0.995	0.955	1.427	1.168
FBgn0039673	CG7568	CG7568	-0.45	4250	6360	60280	91810	5305	2110	76045	31530	0.753	0.901	1.17	0.976	1.613	1.012
FBgn0019990	Gcn2	Gcn2	-0.45	7620	9610	111920	150980	8615	1990	131450	39060	1.12	1.37	1.08	1.27	1.453	1.149
FBgn0040335	CG10260	CG10260	-0.45	4580	4730	65510	89050	4655	150	77280	23540	0.746	0.764	0.809	0.86	1.173	1.39
FBgn0000242	Beadex	Bx	-0.45	8560	7230	113330	117790	7895	-1330	115560	4460	1.17	1.08	1.24	1.04	1.728	0.915
FBgn0025836	RhoGAP1A	RhoGAP1A	-0.46	5970	5860	91750	104600	5915	-110	98175	12850	0.972	0.946	1.13	1.01	1.261	1.318
FBgn0050184	CG30184	CG30184	-0.46	7340	6170	92070	109350	6755	-1170	100710	17280	1.01	0.925	1.01	0.967	1.638	0.995
FBgn0004864	hopscotch	hop	-0.46	6070	6170	91160	90310	6120	100	90735	-850	0.905	0.914	1.03	0.908	1.357	1.237
FBgn0032811	CG10268	CG10268	-0.46	6650	6110	99270	111850	6380	-540	105560	12580	1.08	0.986	1.23	1.08	1.225	1.351
FBgn0033915	CG8485	CG8485	-0.46	6780	7400	94560	115870	7090	620	105215	21310	1.01	1.1	1.07	1.17	1.26	1.323
FBgn0050295	Ipk1	Ipk1	-0.46	6890	7530	107080	111730	7210	640	109405	4650	1.01	1.07	1.03	0.937	1.538	1.085
FBgn0034598	CG4266	CG4266	-0.46	6390	6060	89990	89240	6225	-330	89615	-750	0.875	0.909	0.988	0.789	1.839	0.827
FBgn0026602	Ady43A	Ady43A	-0.47	7430	6590	90450	122300	7010	-840	106375	31850	1.02	0.988	0.993	1.08	1.589	1.042
FBgn0030300	Sphingosine kinase 1	Sk1	-0.47	2720	2910	41600	44110	2815	190	42855	2510	0.399	0.414	0.4	0.37	1.513	1.109
FBgn0038902	CG6800	CG6800	-0.47	8570	6510	101920	124620	7540	-2060	113270	22700	1.17	0.976	1.12	1.1	1.553	1.075
FBgn0022382	cAMP-dependent protein kinase R2	Pka-R2	-0.48	5500	6730	69130	113770	6115	1230	91450	44640	0.974	0.954	1.34	1.21	1.429	1.185
FBgn0028978	tribbles	trbl	-0.48	7680	6980	122210	111080	7330	-700	116645	-11130	1.11	1.07	1.16	1.21	1.224	1.361
FBgn0000273	cAMP-dependent protein kinase 1	Pka-C1	-0.48	5940	6300	74010	107500	6120	360	90755	33490	1.05	0.893	1.43	1.14	1.417	1.196
FBgn0044826	Pak3	Pak3	-0.48	6640	6060	82160	110690	6350	-580	96425	28530	0.91	0.909	0.902	0.979	1.615	1.026
FBgn0039306	CG11859	CG11859	-0.49	6790	5870	119220	86360	6330	-920	102790	-32860	0.984	0.899	1.13	0.94	1.351	1.258
FBgn0085388	Inositol 1,4,5-triphosphate kinase 2	IP3K2	-0.49	6510	6650	117090	95650	6580	140	106370	-21440	0.943	1.02	1.11	1.04	1.384	1.23
FBgn0046685	Wsck	Wsck	-0.49	7460	6010	87880	117620	6735	-1450	102750	29740	1.02	0.901	0.965	1.04	1.538	1.099
FBgn0037315	CG16708	CG16708	-0.49	7210	6020	93620	103450	6615	-1190	98535	9830	0.988	0.903	1.03	0.915	1.695	0.965
FBgn0039015	Tak1-like 2	Takl2	-0.49	7540	7590	107560	125460	7565	50	116510	17900	1.11	1.08	1.04	1.05	1.411	1.209
FBgn0052687	CG32687	CG32687	-0.49	5320	5070	77690	95620	5195	-250	86655	17930	0.866	0.818	0.959	0.923	1.198	1.392
FBgn0039623	CG1951	CG1951	-0.49	7140	5750	106090	96780	6445	-1390	101435	-9310	1.03	0.881	1.01	1.05	1.143	1.44
FBgn0037469	CG1939	CG1939	-0.49	6350	6220	84390	102420	6285	-130	93405	18030	0.946	0.921	0.953	1.03	1.201	1.391
FBgn0039015	Tak1-like 2	Takl2	-0.5	7430	6340	100270	103280	6885	-1090	101775	3010	1.11	0.939	1.13	1.04	1.219	1.376
FBgn0053519	Unc-89	Unc-89	-0.5	8050	7410	107520	130590	7730	-640	119055	23070	1.18	1.05	1.03	1.1	1.321	1.289
FBgn0041097	robo3	robo3	-0.5	7670	7880	107990	132260	7775	210	120125	24270	1.13	1.12	1.04	1.11	1.393	1.228
FBgn0034598	CG4266	CG4266	-0.5	6130	5610	87900	87120	5870	-520	87510	-780	0.914	0.831	0.992	0.876	1.296	1.312
FBgn0000017	Abl tyrosine kinase	Abl	-0.5	7070	5490	80100	120990	6280	-1580	100545	40890	1.15	0.886	0.989	1.17	0.929	1.627
FBgn0015617	Cyclin-dependent kinase 7	Cdk7	-0.5	6670	5700	95040	98930	6185	-970	96985	3890	0.967	0.873	0.903	1.08	1.096	1.484
FBgn0243505	stardust	sdt	-0.5	7880	9090	122950	136890	8485	1210	129920	13940	1.16	1.29	1.18	1.15	1.544	1.101
FBgn0000242	Beadex	Bx	-0.51	7230	6520	88570	122630	6875	-710	105600	34060	0.99	0.978	0.973	1.08	1.599	1.056
FBgn0015279	Pi3K92E	Pi3K92E	-0.51	6950	6400	94710	111390	6675	-550	103050	16680	1.02	0.91	0.911	0.934	1.348	1.273
FBgn0027889	ballchen	ball	-0.51	3340	4540	46810	68850	3940	1200	57830	22040	0.592	0.644	0.907	0.732	1.594	1.063
FBgn0045980	nimA-like kinase	niki	-0.51	6290	6080	91300	116030	6185	-210	103665	24730	1.02	0.981	1.13	1.12	1.191	1.409
FBgn0004227	no on or off transient A	nonA	-0.51	9280	7610	114320	142350	8445	-1670	128335	28030	1.27	1.14	1.26	1.26	1.608	1.05
FBgn0259243	cAMP-dependent protein kinase R1	Pka-R1	-0.51	8230	7310	110110	129410	7770	-920	119760	19300	1.21	1.04	1.06	1.09	1.324	1.295
FBgn0017581	Lk6	Lk6	-0.51	5410	6180	85720	110240	5795	770	97980	24520	0.881	0.998	1.06	1.06	1.3	1.317
FBgn0005355	Suppressor of fused	Su(fu)	-0.51	6660	5970	88120	121400	6315	-690	104760	33280	1.08	0.964	1.09	1.17	1.085	1.501
FBgn0004009	wingless	wg	-0.52	6240	5460	100770	87280	5850	-780	94025	-13490	0.904	0.836	0.958	0.95	1.242	1.367
FBgn0035950	CG5288	CG5288	-0.52	6910	7980	126430	114350	7445	1070	120390	-12080	1	1.22	1.2	1.24	1.407	1.226
FBgn0025640	CG13369	CG13369	-0.52	1790	2330	25050	35510	2060	540	30280	10460	0.317	0.33	0.486	0.378	1.591	1.068
FBgn0085347&FBgn0034020	-||CG8179	CG34318||CG8179	-0.52	6620	5070	98810	85890	5845	-1550	92350	-12920	0.959	0.776	0.939	0.935	1.148	1.449
FBgn0023081	genghis khan	gek	-0.52	6180	5830	88920	96960	6005	-350	92940	8040	0.907	0.829	0.856	0.813	1.423	1.216
FBgn0083959	CG34123	CG34123	-0.53	4290	4490	63010	73330	4390	200	68170	10320	0.63	0.639	0.606	0.615	1.453	1.195
FBgn0003366	sevenless	sev	-0.53	4180	5120	73320	83700	4650	940	78510	10380	0.681	0.826	0.905	0.808	1.439	1.207
FBgn0028360	lethal (1) G0148	l(1)G0148	-0.53	5730	6050	86640	95820	5890	320	91230	9180	0.841	0.861	0.834	0.803	1.496	1.158
FBgn0027504	CG8878	CG8878	-0.54	5400	5480	80930	103100	5440	80	92015	22170	0.879	0.885	0.999	0.995	1.229	1.389
FBgn0047038	CG6463	CG6463	-0.54	7930	6510	97950	123050	7220	-1420	110500	25100	1.09	0.976	1.08	1.09	1.613	1.061
FBgn0050184	CG30184	CG30184	-0.54	6780	9150	110840	127610	7965	2370	119225	16770	1.01	1.36	1.25	1.28	1.477	1.178
FBgn0033791	Derailed 2	Drl-2	-0.54	6220	5550	80190	98980	5885	-670	89585	18790	0.852	0.832	0.881	0.875	1.683	1.001
FBgn0034598	CG4266	CG4266	-0.54	5630	6720	85490	106290	6175	1090	95890	20800	0.827	0.956	0.823	0.891	1.502	1.157
FBgn0025741	plexin A	plexA	-0.54	6790	7310	105750	133660	7050	520	119705	27910	1.11	1.18	1.31	1.29	1.278	1.35
FBgn0023081	genghis khan	gek	-0.54	7200	7030	104230	117090	7115	-170	110660	12860	1.06	1	1	0.982	1.432	1.218
FBgn0022936	Cyclin H	CycH	-0.54	5940	5780	93700	95090	5860	-160	94395	1390	0.861	0.885	0.891	1.04	1.213	1.407
FBgn0050295	Ipk1	Ipk1	-0.55	7420	6180	116210	102350	6800	-1240	109280	-13860	1.08	0.946	1.1	1.11	1.205	1.416
FBgn0000489	cAMP-dependent protein kinase 3	Pka-C3	-0.55	5830	6750	88790	101430	6290	920	95110	12640	0.869	1	1	1.02	1.376	1.27
FBgn0000536	easily shocked	eas	-0.55	7320	7120	98180	120220	7220	-200	109200	22040	1	1.07	1.08	1.06	1.751	0.948
FBgn0034789	PIP5K59B	PIP5K59B	-0.55	6630	6200	115410	94420	6415	-430	104915	-20990	0.961	0.949	1.1	1.03	1.339	1.302
FBgn0013759	Calcium/calmodulin-dependent protein kinase	Caki	-0.55	6250	6410	106220	99700	6330	160	102960	-6520	0.906	0.982	1.01	1.09	1.307	1.33
FBgn0046692	Ste20-like kinase	Stlk	-0.55	8710	7460	105180	146170	8085	-1250	125675	40990	1.19	1.12	1.15	1.29	1.577	1.1
FBgn0033773	mos	mos	-0.55	6860	6520	118200	100310	6690	-340	109255	-17890	0.994	0.998	1.12	1.09	1.325	1.316
FBgn0011598	grapes	grp	-0.55	4750	6690	62580	111540	5720	1940	87060	48960	0.841	0.948	1.21	1.19	1.498	1.168
FBgn0036142	CG7616	CG7616	-0.55	5030	5500	73330	106380	5265	470	89855	33050	0.819	0.888	0.905	1.03	1.196	1.428
FBgn0051097	CG31097	CG31097	-0.55	6870	6490	95690	112870	6680	-380	104280	17180	1.01	0.923	0.921	0.946	1.378	1.272
FBgn0038542	CG7431	CG7431	-0.56	6900	7000	110850	114270	6950	100	112560	3420	1	1.07	1.05	1.24	1.236	1.396
FBgn0031730	CG7236	CG7236	-0.56	7940	7310	113350	124600	7625	-630	118975	11250	1.17	1.04	1.09	1.04	1.412	1.247
FBgn0033183	CG1620	CG1620	-0.56	6770	8310	108730	124440	7540	1540	116585	15710	0.994	1.18	1.05	1.04	1.589	1.095
FBgn0038206	twinfilin	twf	-0.56	5750	5820	92740	94910	5785	70	93825	2170	0.833	0.891	0.882	1.03	1.241	1.395
FBgn0028484	Ack	Ack	-0.56	4690	5710	95580	74400	5200	1020	84990	-21180	0.68	0.874	0.909	0.81	1.568	1.114
FBgn0036494	Toll-6	Toll-6	-0.57	6510	6810	91070	108280	6660	300	99675	17210	0.892	1.02	1	0.958	1.826	0.893
FBgn0033791	Derailed 2	Drl-2	-0.57	5670	5320	86760	99700	5495	-350	93230	12940	0.923	0.859	1.07	0.962	1.255	1.383
FBgn0031279	CG3544	CG3544	-0.57	6680	6820	102060	108490	6750	140	105275	6430	0.981	0.97	0.982	0.91	1.512	1.164
FBgn0026371	SAK	SAK	-0.57	8310	7670	120730	128770	7990	-640	124750	8040	1.22	1.09	1.16	1.08	1.437	1.228
FBgn0023081	genghis khan	gek	-0.57	7210	6470	96090	109580	6840	-740	102835	13490	1.07	0.959	1.08	1.1	1.204	1.431
FBgn0031441	CG9962	CG9962	-0.57	6920	5970	96150	98030	6445	-950	97090	1880	1.03	0.884	1.09	0.986	1.255	1.387
FBgn0011276	Helix loop helix protein 3B	HLH3B	-0.58	6450	7410	90960	117040	6930	960	104000	26080	0.884	1.11	0.999	1.04	1.841	0.887
FBgn0024846	p38b	p38b	-0.58	6330	5960	110390	91790	6145	-370	101090	-18600	0.917	0.913	1.05	0.999	1.341	1.317
FBgn0051999	CG31999	CG31999	-0.58	6570	6430	99240	122460	6500	-140	110850	23220	1.07	1.04	1.22	1.18	1.239	1.406
FBgn0034950	CG3105	CG3105	-0.58	6330	5610	99190	103830	5970	-720	101510	4640	1.03	0.906	1.22	1	1.285	1.366
FBgn0019990	Gcn2	Gcn2	-0.58	3660	4400	45950	78130	4030	740	62040	32180	0.648	0.624	0.891	0.831	1.428	1.244
FBgn0039809	CG15547	CG15547	-0.58	6320	6640	85380	113060	6480	320	99220	27680	0.866	0.996	0.938	1	1.764	0.956
FBgn0035484	CG11594	CG11594	-0.58	5670	5490	79040	110750	5580	-180	94895	31710	0.923	0.886	0.976	1.07	1.144	1.489
FBgn0038816	CG5483	lrrk	-0.59	7240	5900	117800	96430	6570	-1340	107115	-21370	1.05	0.904	1.12	1.05	1.252	1.398
FBgn0024150	Adenylyl cyclase 78C	Ac78C	-0.59	6650	6770	132970	91260	6710	120	112115	-41710	0.964	1.04	1.26	0.993	1.538	1.153
FBgn0027491	Cdk5 activator-like protein	Cdk5alpha	-0.59	5480	7230	99390	117230	6355	1750	108310	17840	0.893	1.17	1.23	1.13	1.488	1.197
FBgn0015380	derailed	drl	-0.59	7380	7480	104660	121750	7430	100	113205	17090	1.1	1.11	1.18	1.22	1.281	1.375
FBgn0034264	CG10933	CG10933	-0.6	7960	6430	101200	120560	7195	-1530	110880	19360	1.09	0.964	1.11	1.07	1.66	1.053
FBgn0004833	G protein-coupled receptor kinase 1	Gprk1	-0.6	4460	6100	59370	102630	5280	1640	81000	43260	0.79	0.865	1.15	1.09	1.514	1.179
FBgn0031784	CG9222	CG9222	-0.6	6700	6550	117580	101070	6625	-150	109325	-16510	0.971	1	1.12	1.1	1.35	1.32
FBgn0042094	Adenylate kinase-3	Adk3	-0.61	3560	4940	45890	86340	4250	1380	66115	40450	0.631	0.7	0.89	0.918	1.466	1.225
FBgn0017558	Pyruvate dehydrogenase kinase	Pdk	-0.61	4020	5670	50320	102140	4845	1650	76230	51820	0.712	0.804	0.975	1.09	1.423	1.262
FBgn0041203	LIM-kinase1	LIMK1	-0.61	7120	5810	96580	120510	6465	-1310	108545	23930	1.16	0.938	1.19	1.16	1.113	1.531
FBgn0028997	nmdyn-D7	nmdyn-D7	-0.61	7690	7280	109000	127660	7485	-410	118330	18660	1.13	1.04	1.05	1.07	1.402	1.283
FBgn0034264	CG10933	CG10933	-0.61	7970	6160	105590	109970	7065	-1810	107780	4380	1.09	0.924	1.16	0.973	1.73	1.002
FBgn0042094	Adenylate kinase-3	Adk3	-0.62	5980	6840	86940	104650	6410	860	95795	17710	0.819	1.03	0.955	0.926	1.898	0.859
FBgn0038167	lkb1	lkb1	-0.62	6260	5220	81250	111360	5740	-1040	96305	30110	1.02	0.843	1	1.08	1.065	1.575
FBgn0033673	CG8298	CG8298	-0.62	6760	8330	113070	122150	7545	1570	117610	9080	0.993	1.18	1.09	1.02	1.655	1.073
FBgn0003501	Src oncogene at 64B	Src64B	-0.63	6840	8130	104090	133610	7485	1290	118850	29520	1	1.16	1	1.12	1.506	1.202
FBgn0003091	Protein C kinase 53E	Pkc53E	-0.63	6290	5570	89490	112630	5930	-720	101060	23140	1.02	0.899	1.1	1.09	1.167	1.493
FBgn0020621	Protein kinase related to protein kinase N	Pkn	-0.63	5330	5860	103980	82660	5595	530	93320	-21320	0.772	0.897	0.988	0.9	1.501	1.206
FBgn0259168	minibrain	mnb	-0.63	3910	4880	60200	93260	4395	970	76730	33060	0.637	0.788	0.743	0.9	1.263	1.411
FBgn0004834	G protein-coupled receptor kinase 2	Gprk2	-0.63	7560	7290	118310	116610	7425	-270	117460	-1700	1.11	1.04	1.14	0.978	1.548	1.17
FBgn0031299	CG4629	CG4629	-0.64	7110	6960	97770	126790	7035	-150	112280	29020	1.04	0.99	0.941	1.06	1.36	1.332
FBgn0027101	Dyrk3	Dyrk3	-0.64	5540	6100	98800	102870	5820	560	100835	4070	0.902	0.985	1.22	0.993	1.463	1.245
FBgn0022936	Cyclin H	CycH	-0.64	6620	5600	86660	98510	6110	-1020	92585	11850	0.987	0.83	0.978	0.991	1.183	1.486
FBgn0020391	Neurospecific receptor kinase	Nrk	-0.64	6490	6760	89980	114140	6625	270	102060	24160	0.889	1.01	0.988	1.01	1.81	0.948
FBgn0028888	CG4168	CG4168	-0.64	7170	7830	109990	128440	7500	660	119215	18450	1.05	1.11	1.06	1.08	1.518	1.2
FBgn0027587	CG7028	CG7028	-0.66	4450	5220	81110	86820	4835	770	83965	5710	0.725	0.843	1	0.838	1.495	1.228
FBgn0026602	Ady43A	Ady43A	-0.66	6310	8190	105820	122190	7250	1880	114005	16370	0.927	1.17	1.02	1.02	1.659	1.091
FBgn0022131	atypical protein kinase C	aPKC	-0.67	6210	6280	94640	99230	6245	70	96935	4590	0.925	0.93	1.07	0.998	1.377	1.335
FBgn0010197	Guanyl cyclase at 32E	Gyc32E	-0.67	7020	6840	110270	130780	6930	-180	120525	20510	1.14	1.1	1.36	1.26	1.289	1.411
FBgn0051017	prolyl-4-hydroxylase-alpha NE3	PH4alphaNE3	-0.67	6050	5300	92070	103940	5675	-750	98005	11870	0.985	0.856	1.14	1	1.248	1.448
FBgn0085413	-	CG34384	-0.67	5670	5550	86730	108480	5610	-120	97605	21750	0.923	0.896	1.07	1.05	1.255	1.443
FBgn0015300	Suppressor of Stellate-like	Ssl	-0.68	6760	5990	90410	109130	6375	-770	99770	18720	0.926	0.898	0.993	0.965	1.746	1.023
FBgn0036368	CG10738	CG10738	-0.68	6590	6960	95120	123490	6775	370	109305	28370	0.968	0.99	0.915	1.04	1.428	1.298
FBgn0046322	p38c	p38c	-0.68	7630	6410	91970	120560	7020	-1220	106265	28590	1.14	0.95	1.04	1.21	1.089	1.589
FBgn0015617	Cyclin-dependent kinase 7	Cdk7	-0.68	4820	5650	73820	89360	5235	830	81590	15540	0.718	0.837	0.833	0.899	1.384	1.336
FBgn0046685	Wsck	Wsck	-0.68	4130	6170	67660	114590	5150	2040	91125	46930	0.673	0.996	0.835	1.11	1.344	1.371
FBgn0259680	Protein kinase C delta	Pkcdelta	-0.68	7130	7790	108990	130690	7460	660	119840	21700	1.05	1.11	1.05	1.1	1.512	1.227
FBgn0036663	CG9674	CG9674	-0.68	5140	5730	87580	103000	5435	590	95290	15420	0.837	0.925	1.08	0.994	1.398	1.327
FBgn0037679	CG8866	CG8866	-0.69	6080	5470	91740	108600	5775	-610	100170	16860	0.99	0.883	1.13	1.05	1.238	1.466
FBgn0031518	CG3277	CG3277	-0.69	7120	4430	86890	100170	5775	-2690	93530	13280	1.16	0.715	1.07	0.967	1.001	1.669
FBgn0011300	baboon	babo	-0.69	4790	6350	58770	120610	5570	1560	89690	61840	0.849	0.9	1.14	1.28	1.395	1.331
FBgn0038463	CG3534	CG3534	-0.69	8320	7080	112950	133190	7700	-1240	123070	20240	1.22	1.01	1.09	1.12	1.343	1.376
FBgn0035392	CG1271	CG1271	-0.69	7240	7500	118390	117100	7370	260	117745	-1290	1.06	1.07	1.14	0.982	1.618	1.142
FBgn0010379	Akt1	Akt1	-0.7	4710	4780	70130	96140	4745	70	83135	26010	0.767	0.772	0.866	0.928	1.221	1.485
FBgn0027569	CG7207	CG7207	-0.7	6040	7040	100720	107560	6540	1000	104140	6840	0.887	1	0.969	0.902	1.65	1.117
FBgn0029891	PTEN-induced putative kinase 1	Pink1	-0.7	3640	5030	68050	64740	4335	1390	66395	-3310	0.542	0.745	0.768	0.651	1.689	1.087
FBgn0085436	Not1	Not1	-0.71	6050	6700	98610	126210	6375	650	112410	27600	0.985	1.08	1.22	1.22	1.337	1.391
FBgn0034299	CG5757	CG5757	-0.71	6950	7440	97400	128390	7195	490	112895	30990	0.952	1.12	1.07	1.14	1.83	0.969
FBgn0010441	pelle	pll	-0.71	7430	6630	96720	120090	7030	-800	108405	23370	1.11	0.982	1.09	1.21	1.176	1.53
FBgn0036723	CG12229	CG12229	-0.71	7070	6370	115670	108730	6720	-700	112200	-6940	1.02	0.975	1.1	1.18	1.259	1.46
FBgn0243486	reduced ocelli	rdo	-0.71	6280	6020	87000	105960	6150	-260	96480	18960	0.86	0.903	0.955	0.937	1.809	0.988
FBgn0032363	CG6509	CG6509	-0.72	5920	7830	106300	109050	6875	1910	107675	2750	0.869	1.11	1.02	0.914	1.776	1.019
FBgn0038952	CG7069	CG7069	-0.72	5540	6600	111450	93840	6070	1060	102645	-17610	0.803	1.01	1.06	1.02	1.547	1.216
FBgn0030018	slipper	slpr	-0.72	6440	5840	90770	122820	6140	-600	106795	32050	1.05	0.943	1.12	1.19	1.156	1.552
FBgn0037339	Pi4KIIalpha	Pi4KIIalpha	-0.72	5010	7410	95980	120130	6210	2400	108055	24150	0.816	1.2	1.18	1.16	1.572	1.197
FBgn0033183	CG1620	CG1620	-0.72	6180	5960	92730	103690	6070	-220	98210	10960	0.907	0.848	0.892	0.869	1.484	1.272
FBgn0051643	CG31643	CG31643	-0.72	6500	6730	92870	113540	6615	230	103205	20670	0.89	1.01	1.02	1	1.865	0.947
FBgn0030384	CG2577	CG2577	-0.73	7300	6670	100020	120400	6985	-630	110210	20380	1	1	1.1	1.06	1.789	1.014
FBgn0034568	CG3216	CG3216	-0.73	6460	7960	115490	112370	7210	1500	113930	-3120	0.949	1.13	1.11	0.942	1.769	1.033
FBgn0052944	CG32944	CG32944	-0.74	4380	4290	58510	77140	4335	-90	67825	18630	0.653	0.636	0.661	0.776	1.207	1.519
FBgn0003716	thickveins	tkv	-0.74	6620	7220	104360	120380	6920	600	112370	16020	0.972	1.03	1	1.01	1.56	1.22
FBgn0003731	Epidermal growth factor receptor	Egfr	-0.74	6650	8700	103740	146770	7675	2050	125255	43030	0.977	1.24	0.998	1.23	1.543	1.234
FBgn0086909	CG31751	CG31751	-0.75	7730	7230	113950	129620	7480	-500	121785	15670	1.14	1.03	1.1	1.09	1.458	1.311
FBgn0038258	CG7362	CG7362	-0.76	6200	5750	114690	90540	5975	-450	102615	-24150	0.899	0.881	1.09	0.986	1.423	1.347
FBgn0030683	CG8239	CG8239	-0.76	5130	5350	67430	98310	5240	220	82870	30880	0.909	0.758	1.31	1.05	1.495	1.288
FBgn0022029	lethal (2) k01209	l(2)k01209	-0.76	4970	5260	82680	99720	5115	290	91200	17040	0.809	0.849	1.02	0.963	1.365	1.399
FBgn0086657	IkappaB kinase-like 2	ik2	-0.77	5260	5510	85940	106070	5385	250	96005	20130	0.857	0.889	1.06	1.02	1.34	1.421
FBgn0030051	Serine Protease Immune Response Integrator	spirit	-0.77	4570	6000	87720	99280	5285	1430	93500	11560	0.744	0.969	1.08	0.958	1.575	1.221
FBgn0039623	CG1951	CG1951	-0.78	7830	7120	116310	128170	7475	-710	122240	11860	1.15	1.01	1.12	1.07	1.47	1.317
FBgn0037218	auxillin	aux	-0.78	5920	6720	89320	106330	6320	800	97825	17010	0.811	1.01	0.981	0.94	1.97	0.888
FBgn0017558	Pyruvate dehydrogenase kinase	Pdk	-0.78	5410	5120	95930	84410	5265	-290	90170	-11520	0.784	0.784	0.912	0.919	1.364	1.41
FBgn0037098	CG7177	CG7177	-0.78	4390	5120	77590	73410	4755	730	75500	-4180	0.654	0.759	0.876	0.738	1.597	1.211
FBgn0024150	Adenylyl cyclase 78C	Ac78C	-0.79	3820	3240	67960	53360	3530	-580	60660	-14600	0.554	0.496	0.646	0.581	1.369	1.409
FBgn0005666	bent	bt	-0.79	6510	6410	95890	134340	6460	-100	115115	38450	1.06	1.03	1.18	1.3	1.208	1.547
FBgn0083959	CG34123	CG34123	-0.79	3820	3160	68800	51590	3490	-660	60195	-17210	0.554	0.484	0.654	0.562	1.385	1.396
FBgn0004462	Protein kinase-like 17E	Pk17E	-0.79	7850	7070	119860	124750	7460	-780	122305	4890	1.15	1.01	1.15	1.05	1.511	1.291
FBgn0038902	CG6800	CG6800	-0.79	7160	7130	113980	114170	7145	-30	114075	190	1.07	1.06	1.29	1.15	1.438	1.353
FBgn0028360	lethal (1) G0148	l(1)G0148	-0.8	6090	6340	126840	90020	6215	250	108430	-36820	0.883	0.971	1.21	0.98	1.602	1.214
FBgn0052666	CG32666	CG32666	-0.8	6880	7220	94890	128310	7050	340	111600	33420	1.22	1.02	1.84	1.36	1.568	1.245
FBgn0019686	loki	lok	-0.81	8180	7760	114650	141610	7970	-420	128130	26960	1.12	1.16	1.26	1.25	1.83	1.025
FBgn0000017	Abl tyrosine kinase	Abl	-0.82	6610	6260	107100	123990	6435	-350	115545	16890	1.08	1.01	1.32	1.2	1.329	1.462
FBgn0050295	Ipk1	Ipk1	-0.83	7230	7110	127330	104230	7170	-120	115780	-23100	1.08	1.05	1.44	1.05	1.591	1.239
FBgn0032677	CG5790	CG5790	-0.83	6480	5500	104560	109410	5990	-980	106985	4850	1.06	0.888	1.29	1.06	1.324	1.468
FBgn0039692	CG1973	CG1973	-0.83	7380	5970	99020	117110	6675	-1410	108065	18090	1.01	0.895	1.09	1.04	1.752	1.101
FBgn0037115	CG11249	CG11249	-0.83	5630	6510	86170	103170	6070	880	94670	17000	0.771	0.976	0.946	0.913	1.998	0.89
FBgn0014073	Tie-like receptor tyrosine kinase	Tie	-0.83	7220	7030	113430	122220	7125	-190	117825	8790	1.06	1	1.09	1.02	1.554	1.272
FBgn0034421	CG7097	CG7097	-0.83	6020	6960	130260	95940	6490	940	113100	-34320	0.872	1.07	1.24	1.04	1.664	1.179
FBgn0004227	no on or off transient A	nonA	-0.83	6000	6810	101220	104760	6405	810	102990	3540	0.894	1.01	1.14	1.05	1.524	1.3
FBgn0013987	MAP kinase activated protein-kinase-2	MAPk-Ak2	-0.83	3820	5040	73480	85670	4430	1220	79575	12190	0.622	0.814	0.907	0.827	1.578	1.255
FBgn0259822	Ca2+-channel-protein-beta-subunit	Ca-beta	-0.84	5450	7180	118260	98830	6315	1730	108545	-19430	0.79	1.1	1.12	1.08	1.669	1.177
FBgn0029834	CG5937	CG5937	-0.84	5980	4290	110120	70090	5135	-1690	90105	-40030	0.867	0.657	1.05	0.763	1.417	1.397
FBgn0000147	aurora	aur	-0.84	6520	6770	128750	103720	6645	250	116235	-25030	0.945	1.04	1.22	1.13	1.519	1.31
FBgn0003091	Protein C kinase 53E	Pkc53E	-0.84	6210	5490	87840	100650	5850	-720	94245	12810	0.851	0.823	0.965	0.89	1.847	1.029
FBgn0042094	Adenylate kinase-3	Adk3	-0.85	8110	6200	101770	133560	7155	-1910	117665	31790	1.11	0.93	1.12	1.18	1.638	1.21
FBgn0015400	kekkon-2	kek2	-0.85	6290	8170	117560	115070	7230	1880	116315	-2490	0.924	1.16	1.13	0.965	1.849	1.03
FBgn0014001	PAK-kinase	Pak	-0.86	6270	7230	100740	124440	6750	960	112590	23700	0.921	1.03	0.969	1.04	1.59	1.259
FBgn0014073	Tie-like receptor tyrosine kinase	Tie	-0.86	4890	5160	101530	75570	5025	270	88550	-25960	0.709	0.79	0.965	0.823	1.597	1.253
FBgn0038504	Sur-8	Sur-8	-0.86	8100	6990	116360	134230	7545	-1110	125295	17870	1.19	0.994	1.12	1.13	1.421	1.405
FBgn0001624	discs large 1	dlg1	-0.86	7340	6010	119320	109000	6675	-1330	114160	-10320	1.06	0.92	1.13	1.19	1.25	1.551
FBgn0015278	Phosphotidylinositol 3 kinase 68D	Pi3K68D	-0.86	5720	6180	90400	108440	5950	460	99420	18040	0.84	0.879	0.87	0.909	1.564	1.283
FBgn0016131	Cyclin-dependent kinase 4	Cdk4	-0.88	5250	6820	89360	88220	6035	1570	88790	-1140	0.719	1.02	0.981	0.78	2.222	0.726
FBgn0003079	pole hole	phl	-0.88	1080	6610	16120	113150	3845	5530	64635	97030	0.148	0.991	0.177	1	1.949	0.961
FBgn0027889	ballchen	ball	-0.88	5820	6010	92070	123770	5915	190	107920	31700	0.948	0.97	1.14	1.19	1.298	1.52
FBgn0031441	CG9962	CG9962	-0.88	6180	7210	97120	112180	6695	1030	104650	15060	0.847	1.08	1.07	0.992	2.052	0.874
FBgn0011598	grapes	grp	-0.88	5300	6720	87150	94940	6010	1420	91045	7790	0.726	1.01	0.957	0.84	2.147	0.793
FBgn0039908	Asator	Asator	-0.88	4820	5940	86990	109930	5380	1120	98460	22940	0.785	0.959	1.07	1.06	1.481	1.366
FBgn0001624	discs large 1	dlg1	-0.89	5890	6050	88430	103010	5970	160	95720	14580	0.807	0.907	0.971	0.911	1.96	0.956
FBgn0001079	fused	fu	-0.89	5690	4730	85240	101620	5210	-960	93430	16380	0.927	0.764	1.05	0.981	1.229	1.586
FBgn0035089	Pherokine 3	Phk-3	-0.89	5740	6200	92610	102020	5970	460	97315	9410	0.855	0.919	1.05	1.03	1.458	1.39
FBgn0036942	CG7328	CG7328	-0.9	6120	6530	128360	96140	6325	410	112250	-32220	0.887	1	1.22	1.05	1.613	1.259
FBgn0085386	-	CG34357	-0.9	5580	5140	78480	94590	5360	-440	86535	16110	0.832	0.761	0.886	0.951	1.271	1.555
FBgn0037381	CG10999	CG10999	-0.9	7630	6380	103780	127400	7005	-1250	115590	23620	1.05	0.957	1.14	1.13	1.776	1.121
FBgn0004833	G protein-coupled receptor kinase 1	Gprk1	-0.91	6450	5810	124030	93680	6130	-640	108855	-30350	0.935	0.89	1.18	1.02	1.479	1.379
FBgn0032147	Inositol 1,4,5-triphosphate kinase 1	IP3K1	-0.91	7640	5690	95080	127450	6665	-1950	111265	32370	1.05	0.853	1.04	1.13	1.625	1.258
FBgn0085385	-	CG34356	-0.91	5150	6060	86980	100990	5605	910	93985	14010	0.756	0.862	0.837	0.847	1.671	1.219
FBgn0038736	ire-1	ire-1	-0.92	5340	5530	82850	117320	5435	190	100085	34470	0.87	0.893	1.02	1.13	1.273	1.566
FBgn0011737	wee	wee	-0.92	6730	5360	86580	127340	6045	-1370	106960	40760	1.1	0.865	1.07	1.23	1.055	1.754
FBgn0259220	Darkener of apricot	Doa	-0.93	5530	5920	105170	97260	5725	390	101215	-7910	0.801	0.907	1	1.06	1.463	1.405
FBgn0003502	Btk family kinase at 29A	Btk29A	-0.93	7120	5500	120390	99340	6310	-1620	109865	-21050	1.03	0.842	1.14	1.08	1.301	1.545
FBgn0014870	P-element somatic inhibitor	Psi	-0.93	5420	6710	97840	126580	6065	1290	112210	28740	0.883	1.08	1.21	1.22	1.481	1.393
FBgn0025382	Rab27	Rab27	-0.94	5810	7130	101020	116140	6470	1320	108580	15120	0.853	1.01	0.972	0.974	1.72	1.191
FBgn0028410	Pk34A	Pk34A	-0.94	7830	8660	137000	140110	8245	830	138555	3110	1.15	1.23	1.32	1.17	1.731	1.183
FBgn0003093	Protein C kinase 98E	Pkc98E	-0.94	6140	6400	103210	128830	6270	260	116020	25620	1	1.03	1.27	1.24	1.379	1.486
FBgn0026323	TGF-beta activated kinase 1	Tak1	-0.94	5670	6320	93470	109720	5995	650	101595	16250	0.833	0.899	0.899	0.92	1.631	1.27
FBgn0051097	CG31097	CG31097	-0.95	5950	6130	125200	91940	6040	180	108570	-33260	0.862	0.939	1.19	1	1.619	1.283
FBgn0038504	Sur-8	Sur-8	-0.95	3050	4790	44150	86290	3920	1740	65220	42140	0.54	0.679	0.856	0.918	1.646	1.262
FBgn0036187	CG11660	CG11660	-0.96	5950	5680	119030	90070	5815	-270	104550	-28960	0.862	0.87	1.13	0.98	1.539	1.356
FBgn0039403&FBgn0028833	Sld5||Dak1	Sld5||Dak1	-0.96	6340	7580	126220	121130	6960	1240	123675	-5090	0.919	1.16	1.2	1.32	1.531	1.367
FBgn0036930	fat2	fat2	-0.97	7620	9040	127610	155870	8330	1420	141740	28260	1.12	1.29	1.23	1.31	1.657	1.261
FBgn0015765	Mpk2	Mpk2	-0.97	7020	5770	118800	105650	6395	-1250	112225	-13150	1.02	0.884	1.13	1.15	1.302	1.566
FBgn0003744	tricornered	trc	-0.97	7900	6480	103630	139240	7190	-1420	121435	35610	1.16	0.922	0.997	1.17	1.298	1.572
FBgn0015380	derailed	drl	-0.97	7200	7690	119420	134320	7445	490	126870	14900	1.06	1.09	1.15	1.13	1.641	1.278
FBgn0014006	Protein kinase at 92B	Pk92B	-0.97	6390	6580	106660	134700	6485	190	120680	28040	1.04	1.06	1.32	1.3	1.369	1.511
FBgn0046322	p38c	p38c	-0.97	7340	6510	103900	127560	6925	-830	115730	23660	1.01	0.976	1.14	1.13	1.848	1.1
FBgn0044826	Pak3	Pak3	-0.98	7770	6580	107480	136170	7175	-1190	121825	28690	1.14	0.936	1.03	1.14	1.368	1.514
FBgn0039692	CG1973	CG1973	-0.98	7490	7950	125770	137450	7720	460	131610	11680	1.1	1.13	1.21	1.15	1.661	1.265
FBgn0003169	punt	put	-0.98	5640	5290	87120	114990	5465	-350	101055	27870	0.919	0.854	1.08	1.11	1.267	1.605
FBgn0002938	neither inactivation nor afterpotential C	ninaC	-0.98	5990	5610	93770	120850	5800	-380	107310	27080	0.976	0.906	1.16	1.17	1.284	1.59
FBgn0028546	icarus	ics	-0.99	7920	7350	122750	138810	7635	-570	130780	16060	1.16	1.05	1.18	1.16	1.533	1.381
FBgn0015400	kekkon-2	kek2	-1	2260	3200	31970	60370	2730	940	46170	28400	0.4	0.454	0.62	0.642	1.608	1.322
FBgn0037218	auxillin	aux	-1.01	7000	6280	94440	133530	6640	-720	113985	39090	0.959	0.942	1.04	1.18	1.761	1.194
FBgn0024846	p38b	p38b	-1.01	6500	5400	103540	104480	5950	-1100	104010	940	0.942	0.827	0.984	1.14	1.225	1.655
FBgn0035484	CG11594	CG11594	-1.02	5930	6500	85010	122940	6215	570	103975	37930	0.884	0.963	0.96	1.24	1.295	1.598
FBgn0031462	CG2964	CG2964	-1.02	6330	5430	89970	108210	5880	-900	99090	18240	0.867	0.814	0.988	0.957	1.856	1.119
FBgn0002567	lightoid	ltd	-1.03	4870	6680	91200	102860	5775	1810	97030	11660	0.715	0.95	0.878	0.863	1.853	1.126
FBgn0037663	CG9746	CG9746	-1.03	6230	5120	92880	94670	5675	-1110	93775	1790	0.928	0.759	1.05	0.952	1.347	1.562
FBgn0038603	Protein Kinase D	PKD	-1.03	4480	4480	71150	97130	4480	0	84140	25980	0.73	0.723	0.878	0.938	1.303	1.6
FBgn0045035	telomere fusion	tefu	-1.03	4750	5260	84040	83910	5005	510	83975	-130	0.708	0.779	0.949	0.844	1.599	1.348
FBgn0020622	Pi3K21B	Pi3K21B	-1.04	6480	6300	109710	110500	6390	-180	110105	790	0.952	0.896	1.06	0.927	1.675	1.283
FBgn0026323	TGF-beta activated kinase 1	Tak1	-1.04	6270	6710	100340	117580	6490	440	108960	17240	0.934	0.994	1.13	1.18	1.446	1.48
FBgn0015380	derailed	drl	-1.04	5330	6920	108120	121260	6125	1590	114690	13140	0.868	1.12	1.33	1.17	1.664	1.294
FBgn0051643	CG31643	CG31643	-1.04	6740	6020	99220	121350	6380	-720	110285	22130	0.99	0.856	0.955	1.02	1.456	1.474
FBgn0000536	easily shocked	eas	-1.04	4310	6960	62280	130630	5635	2650	96455	68350	0.764	0.987	1.21	1.39	1.643	1.315
FBgn0004603	Src oncogene at 42A	Src42A	-1.05	7510	7010	104260	137100	7260	-500	120680	32840	1.12	1.04	1.18	1.38	1.254	1.652
FBgn0032677	CG5790	CG5790	-1.06	3780	5590	80550	93320	4685	1810	86935	12770	0.616	0.902	0.994	0.901	1.748	1.232
FBgn0035008	CG3494	CG3494	-1.06	5970	7420	96940	120790	6695	1450	108865	23850	0.818	1.11	1.06	1.07	2.12	0.914
FBgn0004598	Furin 2	Fur2	-1.06	5780	4620	95010	89110	5200	-1160	92060	-5900	0.838	0.708	0.903	0.97	1.264	1.65
FBgn0015806	RPS6-p70-protein kinase	S6k	-1.07	2850	3030	57830	49500	2940	180	53665	-8330	0.413	0.464	0.55	0.539	1.561	1.397
FBgn0031518	CG3277	CG3277	-1.07	6440	7830	111710	135320	7135	1390	123515	23610	0.946	1.11	1.08	1.13	1.716	1.264
FBgn0002466	sticky	sti	-1.08	5080	5110	102120	84560	5095	30	93340	-17560	0.736	0.783	0.971	0.92	1.546	1.415
FBgn0028427	Integrin linked kinase	Ilk	-1.08	6600	6130	103130	118910	6365	-470	111020	15780	0.969	0.872	0.992	0.997	1.546	1.419
FBgn0029891	PTEN-induced putative kinase 1	Pink1	-1.08	6850	4220	88270	95300	5535	-2630	91785	7030	1.01	0.6	0.849	0.799	1.275	1.652
FBgn0039673	CG7568	CG7568	-1.09	6440	7420	110020	131760	6930	980	120890	21740	0.946	1.06	1.06	1.1	1.69	1.299
FBgn0030087	CG7766	CG7766	-1.1	6380	5740	90180	119600	6060	-640	104890	29420	0.874	0.861	0.99	1.06	1.845	1.17
FBgn0038206	twinfilin	twf	-1.1	5210	6990	92130	114470	6100	1780	103300	22340	0.776	1.04	1.04	1.15	1.598	1.384
FBgn0045980	nimA-like kinase	niki	-1.11	6300	6230	98330	112070	6265	-70	105200	13740	0.863	0.934	1.08	0.991	2.038	1.01
FBgn0004009	wingless	wg	-1.11	7040	7020	112480	134720	7030	-20	123600	22240	1.03	0.999	1.08	1.13	1.581	1.404
FBgn0015399	kekkon-1	kek1	-1.11	5710	6200	100520	107300	5955	490	103910	6780	0.838	0.882	0.967	0.9	1.742	1.266
FBgn0024222	immune response deficient 5	ird5	-1.11	3300	6390	50030	121040	4845	3090	85535	71010	0.452	0.958	0.549	1.07	1.979	1.064
FBgn0004784	inactivation no afterpotential C	inaC	-1.11	6190	4350	117310	76920	5270	-1840	97115	-40390	0.897	0.666	1.12	0.837	1.458	1.512
FBgn0011285	RPS6-protein kinase-II	S6kII	-1.12	6850	6560	103360	123920	6705	-290	113640	20560	1.02	0.972	1.17	1.25	1.363	1.596
FBgn0000274	cAMP-dependent protein kinase 2	Pka-C2	-1.12	5680	6650	97040	119620	6165	970	108330	22580	0.834	0.946	0.934	1	1.69	1.316
FBgn0030051	Serine Protease Immune Response Integrator	spirit	-1.13	6520	6190	104130	119960	6355	-330	112045	15830	0.957	0.881	1	1.01	1.58	1.417
FBgn0010316	dacapo	dap	-1.14	5110	5900	65960	127660	5505	790	96810	61700	0.905	0.836	1.28	1.36	1.468	1.516
FBgn0035039	CG3608	CG3608	-1.15	5160	4610	104900	77690	4885	-550	91295	-27210	0.748	0.706	0.997	0.846	1.564	1.441
FBgn0003744	tricornered	trc	-1.15	6410	7520	109250	137450	6965	1110	123350	28200	0.941	1.07	1.05	1.15	1.686	1.337
FBgn0036511	CG6498	CG6498	-1.15	5710	7070	101640	123170	6390	1360	112405	21530	0.838	1.01	0.978	1.03	1.761	1.274
FBgn0030300	Sphingosine kinase 1	Sk1	-1.17	3800	4750	63650	84130	4275	950	73890	20480	0.566	0.704	0.719	0.846	1.513	1.496
FBgn0000489	cAMP-dependent protein kinase 3	Pka-C3	-1.18	6810	5800	98710	121560	6305	-1010	110135	22850	0.933	0.87	1.08	1.08	1.892	1.177
FBgn0013987	MAP kinase activated protein-kinase-2	MAPk-Ak2	-1.18	3490	4370	51830	84420	3930	880	68125	32590	0.618	0.619	1	0.898	1.689	1.354
FBgn0061360&FBgn0061359&FBgn0028683	CG33672||CG33671||spt4	CG33672||CG33671||spt4	-1.19	6720	6010	94780	130940	6365	-710	112860	36160	0.921	0.901	1.04	1.16	1.841	1.223
FBgn0033773	mos	mos	-1.19	7340	6230	102370	127240	6785	-1110	114805	24870	1.09	0.923	1.16	1.28	1.26	1.725
FBgn0033609	-	fbl6	-1.19	6200	7160	116730	118350	6680	960	117540	1620	0.91	1.02	1.12	0.992	1.863	1.209
FBgn0085385	-	CG34356	-1.2	4830	6140	116300	87640	5485	1310	101970	-28660	0.7	0.94	1.11	0.954	1.852	1.221
FBgn0025382	Rab27	Rab27	-1.2	5680	6520	94380	117480	6100	840	105930	23100	0.846	0.966	1.07	1.18	1.501	1.522
FBgn0000273	cAMP-dependent protein kinase 1	Pka-C1	-1.2	7190	6100	109550	126730	6645	-1090	118140	17180	1.06	0.868	1.05	1.06	1.507	1.52
FBgn0030219	CG9817	CG9817	-1.2	6970	7200	110190	144890	7085	230	127540	34700	1.02	1.02	1.06	1.21	1.564	1.472
FBgn0243505	stardust	sdt	-1.21	6430	6150	101080	124410	6290	-280	112745	23330	0.944	0.875	0.973	1.04	1.555	1.48
FBgn0004834	G protein-coupled receptor kinase 2	Gprk2	-1.21	7490	6370	101660	133140	6930	-1120	117400	31480	1.12	0.944	1.15	1.34	1.226	1.766
FBgn0015801	Rhythmically expressed gene 5	Reg-5	-1.22	5460	4250	97600	81610	4855	-1210	89605	-15990	0.791	0.651	0.928	0.888	1.375	1.642
FBgn0035484	CG11594	CG11594	-1.22	5300	7030	102540	113400	6165	1730	107970	10860	0.778	1	0.987	0.951	1.914	1.18
FBgn0061360&FBgn0061359&FBgn0028683	CG33672||CG33671||spt4	CG33672||CG33671||spt4	-1.23	6930	5850	102740	121650	6390	-1080	112195	18910	0.949	0.877	1.13	1.08	1.936	1.168
FBgn0001624	discs large 1	dlg1	-1.23	6880	6220	100730	131790	6550	-660	116260	31060	0.942	0.933	1.11	1.17	1.911	1.19
FBgn0259168	minibrain	mnb	-1.27	5740	5500	89870	106620	5620	-240	98245	16750	0.855	0.815	1.01	1.07	1.415	1.638
FBgn0085421	Epac	Epac	-1.27	6380	5750	123250	106000	6065	-630	114625	-17250	0.925	0.881	1.17	1.15	1.486	1.577
FBgn0030864	CG8173	CG8173	-1.27	5460	5380	121840	86760	5420	-80	104300	-35080	0.791	0.824	1.16	0.944	1.717	1.379
FBgn0025382	Rab27	Rab27	-1.28	6120	8530	124680	131350	7325	2410	128015	6670	0.899	1.21	1.2	1.1	2.015	1.126
FBgn0013987	MAP kinase activated protein-kinase-2	MAPk-Ak2	-1.29	4810	4730	101940	80930	4770	-80	91435	-21010	0.697	0.724	0.969	0.881	1.63	1.463
FBgn0004367	meiotic 41	mei-41	-1.31	5560	6080	114220	117460	5820	520	115840	3240	0.906	0.981	1.41	1.13	1.685	1.426
FBgn0243486	reduced ocelli	rdo	-1.31	6140	6280	98810	129320	6210	140	114065	30510	0.902	0.893	0.951	1.08	1.592	1.506
FBgn0037663	CG9746	CG9746	-1.31	6210	5520	130340	96050	5865	-690	113195	-34290	0.9	0.845	1.24	1.05	1.615	1.488
FBgn0039924	CG17471	CG17471	-1.32	6900	5700	101130	117460	6300	-1200	109295	16330	1.03	0.844	1.14	1.18	1.324	1.741
FBgn0052301	CG32301	CG32301	-1.32	5370	5700	100850	95990	5535	330	98420	-4860	0.8	0.844	1.14	0.965	1.697	1.423
FBgn0013988	Stretchin-Mlck	Strn-Mlck	-1.33	6960	6230	119710	121200	6595	-730	120455	1490	1.02	0.886	1.15	1.02	1.702	1.423
FBgn0003079	pole hole	phl	-1.34	7690	6290	121010	133420	6990	-1400	127215	12410	1.13	0.895	1.16	1.12	1.557	1.551
FBgn0035410	CG14964	CG14964	-1.34	5360	5380	94530	102270	5370	20	98400	7740	0.787	0.765	0.91	0.858	1.745	1.39
FBgn0037491	CG1227	CG1227	-1.34	5780	6180	96080	112850	5980	400	104465	16770	0.792	0.927	1.06	0.998	2.17	1.025
FBgn0015618	Cyclin-dependent kinase 8	Cdk8	-1.34	4220	5870	78480	84360	5045	1650	81420	5880	0.578	0.88	0.862	0.746	2.428	0.807
FBgn0036663	CG9674	CG9674	-1.35	5040	5330	88070	102850	5185	290	95460	14780	0.74	0.758	0.848	0.862	1.729	1.411
FBgn0085390	-	Dgk	-1.35	6080	6900	119480	115760	6490	820	117620	-3720	0.893	0.982	1.15	0.971	1.944	1.227
FBgn0010314	Cyclin-dependent kinase subunit 30A	Cks30A	-1.36	6120	6040	106410	117440	6080	-80	111925	11030	0.899	0.859	1.02	0.985	1.72	1.422
FBgn0015300	Suppressor of Stellate-like	Ssl	-1.37	7690	8750	130060	175630	8220	1060	152845	45570	1.13	1.24	1.25	1.47	1.673	1.468
FBgn0028546	icarus	ics	-1.37	5540	5360	86740	107240	5450	-180	96990	20500	0.826	0.794	0.979	1.08	1.415	1.69
FBgn0052944	CG32944	CG32944	-1.38	6050	6230	105840	121220	6140	180	113530	15380	0.888	0.886	1.02	1.02	1.731	1.423
FBgn0036544	CG6114	CG6114	-1.38	4620	5070	100920	87180	4845	450	94050	-13740	0.67	0.776	0.959	0.949	1.68	1.471
FBgn0039796	CG12069	CG12069	-1.38	6250	6200	104860	126220	6225	-50	115540	21360	0.918	0.882	1.01	1.06	1.66	1.489
FBgn0035008	CG3494	CG3494	-1.39	5960	6840	134560	113920	6400	880	124240	-20640	0.864	1.05	1.28	1.24	1.737	1.424
FBgn0004227	no on or off transient A	nonA	-1.39	6480	6410	136580	114370	6445	-70	125475	-22210	0.939	0.982	1.3	1.24	1.621	1.526
FBgn0024326	MAP kinase kinase 4	Mkk4	-1.39	4380	6440	90670	127470	5410	2060	109070	36800	0.713	1.04	1.12	1.23	1.698	1.461
FBgn0011754	Phosphorylase kinase gamma	PhKgamma	-1.4	5740	4630	107290	91310	5185	-1110	99300	-15980	0.832	0.709	1.02	0.994	1.438	1.687
FBgn0000723	Fps oncogene analog	Fps85D	-1.41	5950	5370	93880	110690	5660	-580	102285	16810	0.815	0.805	1.03	0.979	2.06	1.157
FBgn0025741	plexin A	plexA	-1.42	4420	5810	91010	116620	5115	1390	103815	25610	0.72	0.938	1.12	1.13	1.689	1.482
FBgn0035001	Sterile20-like kinase	slik	-1.42	6270	6240	100830	125530	6255	-30	113180	24700	0.859	0.936	1.11	1.11	2.1	1.13
FBgn0017558	Pyruvate dehydrogenase kinase	Pdk	-1.42	5590	6000	102390	112970	5795	410	107680	10580	0.821	0.853	0.985	0.947	1.812	1.377
FBgn0052484	Sphingosine kinase 2	Sk2	-1.42	5430	5780	99320	109200	5605	350	104260	9880	0.797	0.822	0.956	0.916	1.81	1.382
FBgn0031995	CG8475	CG8475	-1.42	7470	4740	106410	111850	6105	-2730	109130	5440	1.1	0.674	1.02	0.938	1.409	1.726
FBgn0031995	CG8475	CG8475	-1.43	4410	5150	112150	75800	4780	740	93975	-36350	0.639	0.789	1.07	0.825	1.956	1.259
FBgn0024245	doughnut on 2	dnt	-1.44	5450	5590	106240	108290	5520	140	107265	2050	0.79	0.856	1.01	1.18	1.5	1.657
FBgn0000273	cAMP-dependent protein kinase 1	Pka-C1	-1.45	6690	5620	106100	123250	6155	-1070	114675	17150	0.982	0.799	1.02	1.03	1.569	1.604
FBgn0052743	Smg1	Smg1	-1.47	4500	4220	67040	90730	4360	-280	78885	23690	0.797	0.598	1.3	0.965	1.694	1.507
FBgn0003169	punt	put	-1.47	6550	6880	116790	136250	6715	330	126520	19460	0.962	0.979	1.12	1.14	1.764	1.448
FBgn0038630	CG14305	CG14305	-1.48	5510	7550	113560	125530	6530	2040	119545	11970	0.809	1.07	1.09	1.05	2.039	1.216
FBgn0010909	misshapen	msn	-1.48	6260	6010	99980	126210	6135	-250	113095	26230	0.858	0.901	1.1	1.12	2.085	1.179
FBgn0046692	Ste20-like kinase	Stlk	-1.48	6220	7060	118970	129820	6640	840	124395	10850	0.913	1	1.14	1.09	1.892	1.345
FBgn0026370	SRPK	SRPK	-1.49	6180	5790	105290	120550	5985	-390	112920	15260	0.907	0.824	1.01	1.01	1.686	1.523
FBgn0040298	Myt1	Myt1	-1.49	5980	7790	118620	137000	6885	1810	127810	18380	0.878	1.11	1.14	1.15	1.962	1.286
FBgn0038542	CG7431	CG7431	-1.49	6280	5640	97840	123390	5960	-640	110615	25550	0.86	0.846	1.07	1.09	2.034	1.228
FBgn0037491	CG1227	CG1227	-1.5	6140	7580	117490	139930	6860	1440	128710	22440	0.902	1.08	1.13	1.17	1.893	1.35
FBgn0026063	KP78b	KP78b	-1.52	6700	6870	119190	138580	6785	170	128885	19390	0.984	0.977	1.15	1.16	1.76	1.475
FBgn0011300	baboon	babo	-1.52	5100	5710	125380	91110	5405	610	108245	-34270	0.739	0.874	1.19	0.992	1.891	1.365
FBgn0025936	Eph receptor tyrosine kinase	Eph	-1.52	7780	7020	122530	158630	7400	-760	140580	36100	1.14	0.999	1.18	1.33	1.558	1.653
FBgn0011285	RPS6-protein kinase-II	S6kII	-1.53	6370	6330	113230	128600	6350	-40	120915	15370	0.935	0.9	1.09	1.08	1.759	1.486
FBgn0040507	ACXD	ACXD	-1.54	4770	5940	116530	96220	5355	1170	106375	-20310	0.691	0.91	1.11	1.05	1.879	1.385
FBgn0052199	CG32199	CG32199	-1.54	6030	7000	111400	137040	6515	970	124220	25640	0.885	0.996	1.07	1.15	1.828	1.432
FBgn0034137	CG4945	CG4945	-1.54	6690	6280	114780	132640	6485	-410	123710	17860	0.982	0.893	1.1	1.11	1.697	1.545
FBgn0032424	CG17010	CG17010	-1.55	6830	7470	123470	150200	7150	640	136835	26730	1	1.06	1.19	1.26	1.788	1.471
FBgn0015399	kekkon-1	kek1	-1.55	3560	4070	69400	72070	3815	510	70735	2670	0.531	0.603	0.783	0.725	1.761	1.496
FBgn0045035	telomere fusion	tefu	-1.56	8230	5340	107820	138450	6785	-2890	123135	30630	1.21	0.76	1.04	1.16	1.296	1.896
FBgn0041096	rolling pebbles	rols	-1.56	5440	6350	108890	109660	5895	910	109275	770	0.811	0.941	1.23	1.1	1.809	1.459
FBgn0020930	Diacyl glycerol kinase epsilon	Dgkepsilon	-1.58	6050	7530	123910	131960	6790	1480	127935	8050	0.888	1.07	1.19	1.11	2.026	1.282
FBgn0025592	Glycerol kinase	Gyk	-1.59	7780	7150	125070	162550	7465	-630	143810	37480	1.14	1.02	1.2	1.36	1.59	1.663
FBgn0086736	Germinal centre kinase III	GckIII	-1.61	4370	4730	83930	90980	4550	360	87455	7050	0.642	0.673	0.808	0.763	1.9	1.407
FBgn0031855	CG11221	CG11221	-1.61	5870	6510	104220	121600	6190	640	112910	17380	0.804	0.976	1.14	1.08	2.318	1.049
FBgn0243486	reduced ocelli	rdo	-1.62	3720	5450	62550	109270	4585	1730	85910	46720	0.659	0.773	1.21	1.16	1.912	1.405
FBgn0016126	Calcium/calmodulin-dependent protein kinase I	CaMKI	-1.62	5660	6540	135010	112530	6100	880	123770	-22480	0.82	1	1.28	1.22	1.835	1.472
FBgn0051017	prolyl-4-hydroxylase-alpha NE3	PH4alphaNE3	-1.63	5900	6040	107210	124410	5970	140	115810	17200	0.866	0.859	1.03	1.04	1.798	1.507
FBgn0015279	Pi3K92E	Pi3K92E	-1.64	4970	6020	99440	111530	5495	1050	105485	12090	0.73	0.856	0.957	0.935	1.979	1.355
FBgn0013759	Calcium/calmodulin-dependent protein kinase	Caki	-1.66	5880	5900	105170	124710	5890	20	114940	19540	0.863	0.839	1.01	1.05	1.769	1.546
FBgn0000721	foraging	for	-1.67	6900	5800	119660	126830	6350	-1100	123245	7170	1.01	0.825	1.15	1.06	1.716	1.599
FBgn0032456	Multidrug-Resistance like Protein 1	MRP	-1.68	5520	5370	100080	106160	5445	-150	103120	6080	0.823	0.796	1.13	1.07	1.638	1.67
FBgn0010316	dacapo	dap	-1.68	8140	6270	132700	139520	7205	-1870	136110	6820	1.12	0.94	1.46	1.23	2.128	1.249
FBgn0032633	CG6860	CG6860	-1.68	5700	6380	107850	128260	6040	680	118055	20410	0.837	0.908	1.04	1.08	1.872	1.47
FBgn0032456	Multidrug-Resistance like Protein 1	MRP	-1.68	6880	5410	108280	128770	6145	-1470	118525	20490	1.01	0.77	1.04	1.08	1.557	1.741
FBgn0037381	CG10999	CG10999	-1.68	5380	5110	102900	96450	5245	-270	99675	-6450	0.802	0.757	1.16	0.97	1.728	1.595
FBgn0032650	CG7094	CG7094	-1.68	6170	7370	117790	146850	6770	1200	132320	29060	0.906	1.05	1.13	1.23	1.889	1.457
FBgn0259680	Protein kinase C delta	Pkcdelta	-1.7	7180	6360	124360	140630	6770	-820	132495	16270	1.05	0.905	1.2	1.18	1.714	1.617
FBgn0000395	crossveinless 2	cv-2	-1.75	3970	4360	82170	98070	4165	390	90120	15900	0.647	0.704	1.01	0.947	1.698	1.66
FBgn0013988	Stretchin-Mlck	Strn-Mlck	-1.78	5030	5070	97090	103350	5050	40	100220	6260	0.739	0.721	0.934	0.867	1.91	1.491
FBgn0250906	Phosphoglycerate kinase	Pgk	-1.8	6290	6160	110980	138640	6225	-130	124810	27660	0.924	0.876	1.07	1.16	1.746	1.646
FBgn0029114	Tollo	Tollo	-1.82	6790	4570	95160	122890	5680	-2220	109025	27730	0.997	0.65	0.916	1.03	1.386	1.967
FBgn0034421	CG7097	CG7097	-1.89	6420	5860	118810	130010	6140	-560	124410	11200	0.943	0.834	1.14	1.09	1.831	1.623
FBgn0000723	Fps oncogene analog	Fps85D	-1.9	6900	5930	117200	142390	6415	-970	129795	25190	1.01	0.844	1.13	1.19	1.68	1.756
FBgn0040510	ACXA	ACXA	-1.9	5840	5880	109480	129250	5860	40	119365	19770	0.858	0.836	1.05	1.08	1.855	1.608
FBgn0036511	CG6498	CG6498	-1.91	5530	5000	100520	113340	5265	-530	106930	12820	0.812	0.711	0.967	0.95	1.798	1.658
FBgn0039083	CG10177	CG10177	-1.91	6290	5980	116330	133730	6135	-310	125030	17400	0.924	0.851	1.12	1.12	1.83	1.636
FBgn0027497	MLF1-adaptor molecule	Madm	-1.92	4530	3710	98950	76600	4120	-820	87775	-22350	0.657	0.568	0.941	0.834	1.68	1.766
FBgn0000258	Casein kinase II alpha subunit	CkIIalpha	-1.93	6410	5630	111380	134040	6020	-780	122710	22660	0.941	0.801	1.07	1.12	1.719	1.741
FBgn0000258	Casein kinase II alpha subunit	CkIIalpha	-1.94	4880	5350	89640	113640	5115	470	101640	24000	0.727	0.793	1.01	1.14	1.66	1.795
FBgn0004462	Protein kinase-like 17E	Pk17E	-1.94	2960	3510	54730	74200	3235	550	64465	19470	0.441	0.52	0.618	0.746	1.671	1.786
FBgn0000258	Casein kinase II alpha subunit	CkIIalpha	-1.95	5010	6110	98810	129820	5560	1100	114315	31010	0.736	0.869	0.951	1.09	1.951	1.554
FBgn0011300	baboon	babo	-1.96	4560	3910	80110	105690	4235	-650	92900	25580	0.743	0.631	0.989	1.02	1.441	1.995
FBgn0016696	Pitslre	Pitslre	-1.97	5850	6230	108970	127850	6040	380	118410	18880	0.801	0.934	1.2	1.13	2.432	1.152
FBgn0036337	CG11255	CG11255	-1.97	5100	7130	102220	126190	6115	2030	114205	23970	0.699	1.07	1.12	1.12	2.617	0.994
FBgn0259220	Darkener of apricot	Doa	-1.98	3510	3430	70770	68200	3470	-80	69485	-2570	0.523	0.508	0.799	0.686	1.822	1.68
FBgn0015617	Cyclin-dependent kinase 7	Cdk7	-1.99	5000	5180	125610	96180	5090	180	110895	-29430	0.725	0.793	1.19	1.05	1.932	1.588
FBgn0052687	CG32687	CG32687	-2	6560	6480	131700	130150	6520	-80	130925	-1550	0.978	0.96	1.49	1.31	1.814	1.697
FBgn0036896	wallenda	wnd	-2.02	4680	4960	94430	105380	4820	280	99905	10950	0.687	0.706	0.909	0.884	1.996	1.554
FBgn0003733	torso	tor	-2.04	6040	5240	103260	130620	5640	-800	116940	27360	0.887	0.745	0.994	1.1	1.691	1.823
FBgn0053196	dumpy	dp	-2.04	7460	4970	112900	135290	6215	-2490	124095	22390	1.1	0.707	1.09	1.13	1.497	1.991
FBgn0010909	misshapen	msn	-2.05	5370	5690	127740	113740	5530	320	120740	-14000	0.778	0.871	1.21	1.24	1.83	1.71
FBgn0032677	CG5790	CG5790	-2.07	6360	5290	122530	112670	5825	-1070	117600	-9860	0.948	0.784	1.38	1.13	1.741	1.799
FBgn0039306	CG11859	CG11859	-2.08	5370	4960	97650	118890	5165	-410	108270	21240	0.789	0.706	0.94	0.997	1.799	1.753
FBgn0011737	wee	wee	-2.09	7960	7530	152250	172840	7745	-430	162545	20590	1.17	1.07	1.47	1.45	1.892	1.679
FBgn0026370	SRPK	SRPK	-2.1	5230	4910	90800	123180	5070	-320	106990	32380	0.768	0.698	0.874	1.03	1.718	1.835
FBgn0031030	Tao-1	Tao-1	-2.18	5270	6070	111990	128700	5670	800	120345	16710	0.774	0.863	1.08	1.08	2.102	1.551
FBgn0010909	misshapen	msn	-2.19	6720	6010	120950	139690	6365	-710	130320	18740	1	0.89	1.37	1.4	1.626	1.964
FBgn0050184	CG30184	CG30184	-2.19	6780	5630	125730	137540	6205	-1150	131635	11810	0.996	0.801	1.21	1.15	1.835	1.787
FBgn0037679	CG8866	CG8866	-2.37	6150	6050	119890	149190	6100	-100	134540	29300	0.903	0.861	1.15	1.25	1.929	1.804
FBgn0020622	Pi3K21B	Pi3K21B	-2.38	5180	4940	106260	116270	5060	-240	111265	10010	0.761	0.703	1.02	0.975	2.029	1.722
FBgn0035142	CG17090	CG17090	-2.39	6310	5460	125830	132680	5885	-850	129255	6850	0.927	0.777	1.21	1.11	1.973	1.777
FBgn0011739	warts	wts	-2.45	4790	6240	124070	142050	5515	1450	133060	17980	0.78	1.01	1.53	1.37	2.125	1.68
FBgn0003177	polychaetoid	pyd	-2.51	6610	6040	131400	152750	6325	-570	142075	21350	0.971	0.859	1.26	1.28	1.967	1.85
FBgn0036904	CG8743	CG8743	-2.52	3450	4100	79880	84620	3775	650	82250	4740	0.514	0.607	0.902	0.851	2.092	1.744
FBgn0010379	Akt1	Akt1	-2.53	3830	4380	89060	90430	4105	550	89745	1370	0.571	0.649	1.01	0.909	2.101	1.744
FBgn0027507	CG1344	CG1344	-2.54	5570	5630	114800	138740	5600	60	126770	23940	0.818	0.801	1.1	1.16	2.039	1.802
FBgn0003501	Src oncogene at 64B	Src64B	-2.54	5100	5110	100690	131180	5105	10	115935	30490	0.749	0.727	0.969	1.1	1.953	1.878
FBgn0038206	twinfilin	twf	-2.56	4660	4970	95030	124450	4815	310	109740	29420	0.684	0.707	0.914	1.04	2.017	1.831
FBgn0038816	CG5483	lrrk	-2.67	7380	2960	115190	93010	5170	-4420	104100	-22180	1.08	0.421	1.11	0.78	1.544	2.298
FBgn0014870	P-element somatic inhibitor	Psi	-2.84	6000	5940	135580	138410	5970	-60	136995	2830	0.894	0.88	1.53	1.39	2.042	1.969
FBgn0027497	MLF1-adaptor molecule	Madm	-2.86	4330	4100	114130	95240	4215	-230	104685	-18890	0.628	0.628	1.08	1.04	2.028	1.987
FBgn0014006	Protein kinase at 92B	Pk92B	-2.88	5230	6350	129260	137060	5790	1120	133160	7800	0.779	0.941	1.46	1.38	2.233	1.824
FBgn0032633	CG6860	CG6860	-2.94	4870	5210	104430	126940	5040	340	115685	22510	0.667	0.781	1.15	1.12	2.8	1.368
FBgn0002938	neither inactivation nor afterpotential C	ninaC	-2.99	5540	5080	120430	135790	5310	-460	128110	15360	0.814	0.723	1.16	1.14	2.151	1.955
FBgn0014870	P-element somatic inhibitor	Psi	-3.02	6460	5900	173100	141450	6180	-560	157275	-31650	0.936	0.904	1.65	1.54	2.061	2.05
FBgn0027497	MLF1-adaptor molecule	Madm	-3.29	4930	5490	130540	124540	5210	560	127540	-6000	0.735	0.813	1.47	1.25	2.392	1.917
FBgn0000442	cGMP-dependent protein kinase 21D	Pkg21D	-3.38	5610	4050	112370	128210	4830	-1560	120290	15840	0.824	0.576	1.08	1.08	1.982	2.315
FBgn0023083	frayed	fray	-3.4	3990	4240	102870	106530	4115	250	104700	3660	0.586	0.603	0.99	0.893	2.551	1.838
FBgn0023083	frayed	fray	-3.82	4170	4710	113090	126180	4440	540	119635	13090	0.612	0.67	1.09	1.06	2.683	1.959
FBgn0052743	Smg1	Smg1	-3.9	4900	5180	128360	147120	5040	280	137740	18760	0.72	0.737	1.24	1.23	2.592	2.077
FBgn0027504	CG8878	CG8878	-4.35	2610	3820	88030	87490	3215	1210	87760	-540	0.389	0.566	0.994	0.88	3.047	1.935
FBgn0037098	CG7177	CG7177	-5.05	3580	3490	101000	121400	3535	-90	111200	20400	0.526	0.496	0.972	1.02	2.791	2.544
FBgn0052743	Smg1	Smg1	-6.16	4080	4750	140710	170570	4415	670	155640	29860	0.599	0.676	1.35	1.43	3.412	2.626
FBgn0037093	CG7597	CG7597	-25.1	1700	2310	179420	188660	2005	610	184040	9240	0.301	0.327	3.48	2.01	12.001	5.723
FBgn0037093	CG7597	CG7597	-28.27	2030	2180	203640	276130	2105	150	239885	72490	0.298	0.31	1.96	2.32	9.924	9.265
FBgn0037093	CG7597	CG7597	-39.64	1710	1690	234630	286920	1700	-20	260775	52290	0.251	0.24	2.26	2.41	13.574	12.418
r1: replicate 1
r2: replicate 2
ch1: Fluc reporter
ch2: Rluc reporter
