# Supplementary material for: Cdk12 Is A Gene-Selective RNA Polymerase II Kinase That Regulates a Subset of the Transcriptome, Including Nrf2 Target Genes
Source: Sci Rep. 2016 Feb 25;6:21455. doi: 10.1038/srep21455 (PMC4766476; doi:10.1038/srep21455)
Supplement: Supplementary Table S2 [file srep21455-s3.xls]

## Sheet: Sheet1
	FPKM (Fragments Per Kilobase of transcript per Million mapped reads) values
gene_id	Control_A	Control_B	Control_C	Paraquat_A	Paraquat_B	Paraquat_C	Cdk12i_A	Cdk12i _B	Cdk12i_C	Cdk12i+Paraquat_A	Cdk12i+Paraquat_B	Cdk12i+Paraquat_C
CG32284	1.82409	1.24087	1.30115	19.8262	70.2288	26.1954	2.07053	1.67803	2.53532	2.21258	1.22935	2.40655
CG6908	6.25176	6.79496	7.11366	21.9794	52.8849	32.3541	17.922	10.1066	17.1253	8.84533	7.74277	9.26953
Hsp22	18.0019	18.1796	19.1186	110.272	244.09	168.901	33.8624	33.1847	46.0497	44.0871	35.0757	30.8431
CG15203	11.5246	12.6543	10.7446	31.0308	57.9574	43.7017	13.4608	15.8878	16.6931	15.4127	17.8469	24.8705
GstE3	33.6147	29.8444	32.1206	204.821	269.98	229.266	42.1737	37.1308	50.1228	60.4861	57.1769	50.8288
CG33282	2.66973	2.55169	2.69643	14.1251	17.2704	15.201	4.09637	5.21946	4.39172	2.95428	3.54266	3.74469
ImpL3	4.94334	4.43709	5.07648	25.6479	41.9679	35.757	8.79094	8.14641	11.0277	8.1613	9.58441	11.6587
CG9360	17.3525	12.4109	16.9242	77.2809	113.279	103.156	27.2648	28.541	32.0997	26.343	29.1157	31.5914
CG7130	15.8195	11.5172	14.3594	33.3916	49.3444	49.1605	18.6123	20.5743	22.215	19.5193	17.7907	17.5642
CG15126	51.58	42.4189	55.0458	220.952	277.465	268.992	103.54	71.437	73.4433	89.8116	109.807	117.635
CG13321	36.0968	27.9267	37.7341	122.932	140.505	139.079	56.7436	51.8722	55.2702	58.7144	62.9349	63.5804
l(2)efl	39.3397	47.4102	43.8266	106.299	120.947	120.501	56.2703	62.3193	55.2554	55.0881	63.7161	64.891
Cyp6a8	15.4325	16.0455	21.012	84.2566	140.055	122.677	10.3816	11.0149	11.3668	4.27066	4.85977	6.10137
Damm	7.45325	8.35593	12.3401	44.3063	74.1122	53.8315	4.73557	3.73199	4.56478	2.86993	4.44087	3.83709
CG8952	13.754	14.4122	15.722	45.9104	62.3859	42.1096	13.6389	13.6374	16.5944	10.3631	12.1943	10.8866
CG9568	48.5689	45.0752	65.0156	159.461	203.872	149.04	51.3981	45.0623	62.323	36.1405	39.2031	48.6647
CG16997	5.86583	5.35046	5.19084	29.9926	40.7617	28.5148	4.5247	4.30662	4.70672	5.61679	7.74613	9.88366
CG16996	5.71405	4.34856	4.67631	13.2041	21.5288	14.8079	4.72759	3.28026	3.2385	3.1993	4.68536	5.26313
CG15044	3.40667	3.4434	4.76108	14.8087	29.5604	15.8062	4.43696	2.50082	3.732	3.51761	3.44268	2.93383
CG6776	43.3392	49.7483	56.2938	97.5053	176.982	120.008	33.5705	31.4445	32.3902	31.2576	34.2049	34.1827
CG11672	8.22573	10.8531	13.3754	48.7802	45.9001	40.4731	5.85079	7.17151	7.99224	7.36118	10.5311	11.8028
CG31077	2.35234	3.64258	5.81151	15.2383	14.6565	9.20532	2.6595	3.04141	2.94507	2.99892	5.9368	5.80102
CG10725	3.11516	6.13317	8.20238	12.3531	14.4074	8.51055	2.54965	5.16334	4.37309	4.57835	3.39034	4.27643
Cyp6a17	9.94371	9.11106	10.9266	46.9489	44.3287	47.0853	20.2609	19.6128	23.2153	15.5204	19.5129	22.3423
CG3884	32.4531	30.0711	39.0275	97.178	114.952	102.372	62.7359	56.8896	68.2285	49.7656	56.8407	61.5608
CG4781	6.92043	6.03572	9.19053	14.9768	16.5083	13.8698	10.0479	10.0771	9.93705	7.96586	10.0209	10.5657
GstE1	48.0576	38.2444	41.8	163.688	237.882	199.393	68.3522	64.0042	67.5916	112.969	113.964	113.871
GstE2	5.36212	4.86505	5.06528	13.8921	19.5849	17.5225	7.84179	6.51331	7.84074	10.9756	10.582	10.9476
CG12896	55.9803	44.9505	50.1384	173.17	220.168	192.871	70.7598	62.6978	83.4303	127.949	126.967	138.315
Prx2540-1	56.0033	44.9288	50.1168	173.013	220.138	192.872	70.549	62.6572	83.4568	127.856	126.882	138.287
Prx2540-2	53.1182	41.8971	47.642	162.927	207.098	182.971	67.144	60.1548	77.0598	118.729	115.842	127.727
GstE7	33.0425	31.6362	36.6463	163.895	182.516	162.733	56.6786	55.6315	65.7632	94.625	92.9656	100.806
ref(2)P	177.012	169.555	173.968	358.177	436.728	364.058	232.928	226.549	229.665	280.817	280.885	289.312
CG1882	38.621	31.5189	34.1671	67.9864	79.2851	78.1024	48.3898	51.1279	48.4569	52.4028	55.914	58.0192
GstE8	40.6999	36.4891	40.6174	126.883	132.39	138.81	53.1624	54.1618	58.8813	97.6756	94.3034	107.07
CG32032	7.16034	6.9729	8.92448	19.9945	20.7247	21.1906	11.9797	11.2597	11.2745	15.8734	15.4488	17.9182
CG2789	165.977	134.414	143.496	277.959	313.013	341.543	146.607	153.191	166.051	233.763	231.382	243.641
Ugt86Dd	2.73763	2.96463	3.18828	8.78668	11.5242	9.14986	3.69662	4.18743	4.69645	4.78965	7.12502	9.56892
CG3906	108.886	123.374	137.661	275.401	307.964	275.035	103.123	122.562	126.772	163.447	209.169	223.311
CG4797	10.7496	9.06051	10.163	19.8308	27.1742	19.8142	13.1141	13.2921	11.4836	16.2451	13.6639	15.0692
MtnA	2613.51	2666.4	2880.14	4935.26	7227.95	5400.89	1840.69	2192.5	2189.59	2378.69	3768.72	4121.16
Lip4	20.0941	19.0411	21.8927	39.4473	59.7837	31.0054	18.7119	17.2186	20.1274	30.8233	32.1695	38.4354
CG13947	6.67831	7.00782	14.244	25.0715	25.3598	43.1038	7.59802	12.8969	14.1252	17.0826	25.857	12.7076
