# Supplementary material for: Cdk12 Is A Gene-Selective RNA Polymerase II Kinase That Regulates a Subset of the Transcriptome, Including Nrf2 Target Genes
Source: Sci Rep. 2016 Feb 25;6:21455. doi: 10.1038/srep21455 (PMC4766476; doi:10.1038/srep21455)
Supplement: Supplementary Table S3 [file srep21455-s4.xls]

## Sheet: Sheet1
	FPKM (Fragments Per Kilobase of transcript per Million mapped reads) values
gene_id	Control_A	Control_B	Control_C	Paraquat_A	Paraquat_B	Paraquat_C	Cdk12i_A	Cdk12i _B	Cdk12i_C	Cdk12i+Paraquat_A	Cdk12i+Paraquat_B	Cdk12i+Paraquat_C
Ag5r	106.323	130.525	122.962	142.39	193.625	170.076	117.539	139.374	123.762	205.084	268.495	234.805
CG34040	2.17685	1.33299	1.48794	28.5496	16.9242	35.3739	2.57567	1.91199	2.63553	40.9687	61.3058	58.1622
CG42872	36.6881	33.5819	45.2964	192.429	186.115	215.452	33.0134	41.3906	45.8894	253.689	591.006	553.259
CG11796	10.6109	10.5017	6.94902	41.7577	54.5305	40.1577	6.95953	7.4675	8.29042	102.436	99.0904	79.4507
Cpr67B	34.8846	35.6997	32.7478	47.6362	48.2325	41.9394	27.3242	27.3898	27.9586	82.5566	80.5126	72.7
CG3011	119.95	85.1874	99.2136	94.6962	88.1163	91.6332	90.4933	88.0626	83.7483	135.014	145.424	188.685
CG3590	43.069	37.2209	40.9513	31.8036	32.4702	35.2986	35.2556	31.9537	31.3603	61.7997	63.9765	84.6077
Bmcp	26.2647	24.8284	26.9111	23.5692	23.8807	25.3825	24.7657	25.2013	25.1751	37.5216	41.5786	46.678
CG8112	37.7884	32.319	36.19	30.9353	28.6501	32.4164	34.1848	37.138	34.9058	55.8825	59.2298	66.6344
CG18012	44.395	39.1803	41.7679	40.5838	39.067	45.5621	40.9235	39.7222	36.6804	57.5594	62.5044	67.6832
CG12091	79.4828	66.5823	74.3299	65.3683	66.6672	70.4023	71.5122	66.6376	65.7589	96.1789	107.562	117.01
Pmm45A	38.2241	34.1407	37.4896	31.7112	29.2463	34.7938	35.0176	34.1659	29.5127	56.8384	59.1579	66.5539
Oat	52.0354	41.1418	37.3364	26.2948	37.577	26.1187	35.6559	34.1236	42.224	71.0671	82.5861	102.23
CG3376	17.5466	17.2187	19.5958	16.1551	13.7277	15.95	17.7922	16.842	16.5795	21.7267	23.6316	26.5833
CG13283	3.6092	3.69272	3.97612	2.17155	2.6505	2.37186	3.49109	3.54781	3.76603	5.54916	7.76582	11.6918
skap	133.576	135.843	148.436	129.496	127.371	129.417	126.979	125.718	127.597	158.184	173.816	199.757
CG7069	3.63198	3.49195	3.92234	3.40962	3.29635	3.89846	4.21247	3.85195	3.29793	6.18122	6.26146	6.78171
CG6175	14.2389	13.502	15.0563	13.3735	13.3162	13.1818	15.5286	13.824	13.022	20.5057	19.1447	20.4714
mio	13.0243	11.9612	13.2681	11.7166	11.149	12.3417	13.4074	12.7494	12.0252	19.301	18.2156	18.3229
spri	16.6497	17.8032	17.4422	19.4362	15.2632	13.2157	16.5814	15.3881	13.707	29.6933	25.7112	29.7254
CG16758	9.18837	6.11768	9.27177	27.1535	52.5021	28.5702	9.33959	5.85291	8.60998	78.2576	82.4496	129.078
CG17278	3.59067	3.7295	3.09159	4.64594	6.5655	4.98963	4.17447	4.32942	4.26909	7.68207	8.99111	14.93
CG5966	10.4589	12.5702	13.5679	38.0704	26.3322	28.1399	10.7265	11.3365	9.5359	47.1343	47.5112	78.5557
CG9626	3.55162	4.59332	3.92193	5.42111	5.75447	3.37876	3.5982	4.25055	3.91985	6.85678	7.85891	9.05266
CG15186	1.32979	1.44526	1.33866	1.69361	2.02844	1.37332	1.65941	1.78148	1.53336	2.86691	4.32378	3.68632
CG13624	13.0967	16.4986	17.0961	21.6332	19.711	18.4349	21.4314	17.9565	16.39	32.0173	34.2608	36.765
CG7083	22.7314	21.7454	24.2286	27.9281	26.6982	27.0049	27.0568	25.6825	23.7721	39.3424	39.655	40.1834
Hex-A	54.4668	61.6838	62.3094	67.4744	59.7382	64.8789	69.5409	63.1347	58.1542	85.6479	91.7783	86.8782
CG1561	22.0588	24.4541	20.0864	31.2516	26.6437	26.9473	28.7857	36.5419	33.096	50.2581	64.7759	61.4846
CG11619	2.2348	1.62921	2.18153	4.11484	2.94875	2.8747	2.40618	2.82281	3.57998	16.0751	16.7708	15.0759
CG34256	1.11972	1.25517	1.04222	1.9751	2.21125	1.61223	1.59876	2.34284	2.42054	8.80129	9.87275	9.60508
CG17273	156.597	142.556	145.287	180.086	182.567	186.835	189.558	196.354	194.49	297.147	341.447	352.159
CG4025	16.9424	14.9764	17.5387	21.7706	20.825	23.3724	21.0148	20.5492	24.4414	40.5865	45.8086	49.2074
CG7207	20.2313	19.5853	21.1887	23.0981	24.2661	23.6725	22.8194	21.4134	24.3509	34.7182	36.8479	38.2374
CG8839	52.2756	44.916	50.5921	57.6692	61.8497	60.9931	63.7912	66.9994	69.4493	113.304	115.105	115.52
RabX4	6.20099	5.2681	4.98706	6.96733	7.43319	7.61277	7.35319	7.31381	7.97576	15.7365	16.0549	16.0135
ALiX	44.1265	42.3409	43.8557	61.0933	60.2649	62.817	57.2933	56.6218	55.1655	103.224	103.828	109.85
CG10103	37.7748	34.5706	38.3701	55.8562	58.3894	61.2449	48.8148	48.2015	55.3028	97.9069	101.601	99.9559
CG14542	35.8211	31.3534	34.4295	43.5827	42.6688	44.0165	39.1956	40.5511	43.306	64.6568	65.8246	65.3575
Chmp1	68.0424	64.8355	65.232	94.4726	97.676	100.158	90.282	83.135	87.0719	139.148	141.602	135.28
CG7267	46.457	42.6784	40.4848	73.5434	75.8733	63.1584	42.3321	57.6751	59.6792	118.795	139.571	149.612
CG1681	61.0617	56.3719	55.3495	99.0196	141.918	124.533	76.3311	69.4569	92.2048	242.037	311.153	349.797
CG34325	11.1695	11.2654	10.95	14.8763	16.1648	15.1187	14.2873	11.8962	14.1262	23.4729	27.0306	27.6249
Fps85D	11.1925	12.1218	11.9682	17.5546	19.4704	15.551	14.6399	15.3829	14.3873	26.1222	30.3527	32.1688
Smg5	15.0848	17.9436	17.8022	24.2874	25.0624	24.9799	21.3775	21.4267	20.0895	38.6635	42.5621	45.635
Smg6	18.8798	20.3832	21.8112	28.1293	28.5464	26.7446	26.9332	26.4682	26.1028	39.5171	44.3232	46.1385
Rab7	101.915	101.869	111.59	143.327	146.875	146.114	120.107	109.174	107.377	185.725	196.802	213.606
att-ORFA	21.5849	19.5781	21.17	32.9868	33.467	36.3462	25.4356	25.9488	25.9759	50.3109	53.1303	54.5478
Atg9	18.0852	17.3257	16.8457	17.8645	17.8393	17.6258	14.0282	12.7398	13.7745	24.3178	25.5435	29.7427
CG1637	84.232	84.5697	84.9624	82.0595	83.5149	91.5295	70.4835	64.6427	65.9659	124.883	131.637	159.799
CG11899	95.598	78.9997	88.55	110.33	98.9116	107.16	85.9689	83.3151	80.0939	148.129	158.642	186.02
CG8249	2.4083	2.14048	2.66596	3.26713	2.71607	2.82141	1.11666	1.81946	1.43167	5.86246	7.17272	9.48868
alc	54.9308	45.6188	48.0863	53.3304	53.4067	50.3494	43.2384	44.2388	44.6118	74.9867	84.3638	94.5626
CG12214	44.8147	43.5428	44.9782	51.1584	46.2453	51.3725	40.3937	38.3665	36.043	73.6865	77.0382	81.5083
CG12576	65.9946	60.736	69.1096	89.0645	75.7318	93.0361	64.0393	62.4228	60.1777	128.133	131.053	138.609
Cct2	15.7652	15.511	17.1088	25.6466	20.2022	24.0776	14.7362	15.1873	13.1155	41.6607	42.4558	46.0365
Reg-5	18.3478	19.323	18.5024	22.5495	22.5296	21.5013	15.6381	16.0468	15.0667	33.8821	33.1308	36.9929
CG7059	2.48769	3.10462	2.58416	4.78812	4.34333	5.05306	2.33423	3.98118	3.96296	13.5567	12.8496	15.4674
Atg18	40.0962	35.6142	39.136	45.7656	43.3895	44.9744	36.6504	38.2952	36.7781	72.8071	75.9208	82.4849
CG10383	14.2399	15.4276	14.6047	53.0784	44.5246	56.7834	16.7742	16.8616	14.0783	168.126	191.152	215.032
Cct1	41.9641	37.5327	41.0549	60.3597	56.564	63.466	38.033	41.8366	36.4708	113.281	119.844	130.482
Sclp	21.1103	22.0031	20.9766	37.5673	31.9474	35.7698	20.3601	20.9765	22.0895	65.3589	73.5174	76.9143
CG8709	25.9409	27.4373	27.3771	48.5985	46.682	46.9757	31.8573	31.5859	31.104	86.6329	91.9669	113.481
aay	49.1426	50.5456	50.3757	145.667	173.834	166.421	60.0821	64.1311	60.2557	402.792	420.3	507.87
Paip2	61.2396	68.6213	72.9701	80.571	65.71	75.604	62.9104	57.3116	59.1949	103.852	105.417	111.879
CG13255	19.6225	19.1455	17.3418	18.6938	25.7787	21.4649	21.0324	21.4671	18.871	55.6401	57.3565	62.7338
CG14801	6.69596	7.26095	7.91209	9.0249	8.60464	8.9653	8.52023	8.55088	7.04192	17.0191	17.2529	18.9111
Fem-1	26.6825	25.4665	26.954	28.8153	27.7104	29.1571	28.7951	27.5033	25.7145	44.6771	44.2037	48.0389
CG18135	83.3769	80.2652	88.9098	95.2271	100.116	100.123	82.6024	81.0627	84.5961	213.207	249.966	284.25
CG31106	6.07187	5.81402	6.89916	7.29394	8.1433	7.37583	5.18066	6.10709	5.50688	25.1569	33.5776	39.5601
RhoGAP68F	44.3773	44.9214	48.111	46.8268	44.3924	47.8163	47.3703	44.4371	44.9637	72.0568	76.5942	84.1549
CG42808	38.3625	39.1257	30.398	49.0195	49.1272	53.0208	44.673	52.139	52.7085	130.48	139.897	174.654
CG11089	54.0093	46.5782	48.4949	66.5595	65.5001	59.0918	60.5603	57.4032	58.7556	224.241	235.033	293.621
CG18858	53.0606	49.7507	53.1956	74.4609	74.3343	73.7441	63.1879	59.5222	66.8818	372.953	424.609	553.962
CG31683	47.5846	44.6235	47.8139	67.136	65.5702	66.3103	57.7569	53.396	59.906	337.132	382.152	497.101
HLH106	41.8287	40.5832	41.9303	51.463	47.4882	45.86	45.9505	45.6216	42.8363	94.2817	103.065	114.603
Rel	31.2785	31.5798	31.4869	40.6364	45.7648	37.4408	33.7935	36.3314	34.2826	92.388	95.106	125.278
bmm	27.9456	31.2309	32.7907	48.9679	44.9236	42.5702	37.9848	38.0678	36.0542	123.875	134.885	173.031
CG9547	21.5255	18.3717	22.3827	22.5768	20.6574	24.6344	23.6319	21.0579	22.3094	37.2806	40.5744	47.6524
Atg8b	124.576	119.485	129.781	165.441	181.787	193.968	160.784	142.901	150.15	323.259	334.08	398.8
raw	20.2266	19.9557	20.1474	24.7647	28.2865	25.463	22.9578	20.6236	20.9269	48.0467	45.86	57.0757
yuri	6.28857	5.50966	8.04098	10.132	12.5968	10.4584	10.9566	8.86188	9.76956	26.8257	25.3013	34.5236
PGRP-LB	8.14529	5.53136	5.80213	10.7747	11.0133	10.6927	10.511	8.67345	9.13633	18.7765	20.2389	25.1198
CG6767	117.018	111.672	117.936	112.906	114.441	115.6	118.946	105.792	102.803	169.038	173.4	204.682
kel	12.5079	14.0899	14.1741	13.9477	12.7833	12.6744	13.0798	11.9629	10.7052	21.2265	22.1774	26.9489
bwa	10.5194	12.1976	10.8419	11.7765	12.4933	11.8074	10.1787	10.4518	8.8991	18.3561	20.4823	23.2598
CG7192	34.475	30.0823	34.618	36.7349	34.4192	38.8484	30.4743	30.7522	30.4586	63.6505	54.9885	57.6098
CG8321	41.7175	37.9213	36.9842	43.1924	34.9835	44.2986	38.5632	42.1185	38.9367	63.4854	62.4106	70.3838
chrw	22.3166	17.8798	18.8103	20.6969	17.6742	21.6705	19.7514	20.5516	17.6353	38.915	37.396	38.2647
CG15385	2.84941	3.09975	3.24098	2.57126	3.30385	2.53448	3.86867	3.84565	4.58175	7.34793	7.80095	7.11888
CG31075	42.4838	38.0277	43.852	42.035	34.7952	40.7121	45.982	42.048	52.0511	70.1726	85.0521	79.3958
Atg2	14.2549	17.3507	17.2079	14.7063	14.2525	12.3042	19.0125	17.9559	16.5261	29.2379	29.8042	36.7096
CG7324	30.121	32.0416	32.8687	28.9364	26.0468	26.1394	37.3861	34.6683	34.4335	50.8494	54.7821	59.6385
CG8232	19.2085	21.2678	20.7769	19.9743	18.2956	19.9901	22.0783	20.8056	19.7988	26.1879	28.9347	28.4177
CG42492	4.42805	4.83614	5.06437	6.55278	6.52239	4.42339	7.76201	7.6809	6.9567	10.1602	11.9994	13.9317
CG31531	7.83747	12.8513	11.2877	14.8248	13.3806	11.4391	15.1966	14.1145	13.1372	21.3743	24.7147	25.6075
CG32662	4.60537	6.75674	5.39144	7.50816	6.5324	5.55178	8.5308	7.6382	7.98474	12.5768	14.3117	13.7408
chico	12.0183	13.441	12.3165	13.0223	13.6312	12.8227	16.717	15.4833	14.334	22.7604	25.763	27.9657
gce	6.96331	9.20593	8.09237	9.22439	9.29692	7.65613	10.5915	9.80179	9.39145	14.0605	16.386	17.6169
InR	3.11665	5.06117	5.03886	5.91565	4.40271	3.6944	5.66453	5.07245	4.58231	8.96875	9.54195	9.94456
Lk6	165.687	184.14	196.517	196.127	182.327	170.206	217.922	200.952	175.299	297.894	308.238	326.271
CG31778	10.1548	10.8811	9.69641	4.10108	7.21649	4.40742	13.7507	12.3068	11.9965	15.733	23.2777	30.5718
CG30046	4.63559	5.60412	4.97142	4.54496	4.28162	3.66967	7.1089	6.4111	6.43842	9.84685	11.485	14.6702
CG34376	13.5157	13.3519	13.6686	7.83552	9.85323	6.97974	18.3094	16.1487	18.5051	25.7672	29.938	40.8795
Pfrx	38.0425	34.2769	36.3596	30.2822	33.7594	27.1816	49.3605	46.1175	45.4999	60.8309	73.6953	88.4048
CG9717	4.84333	5.43387	6.22718	4.04273	5.04837	4.11349	6.93684	6.27134	6.42181	8.37344	9.79183	11.6015
CG9449	14.0595	14.3311	13.903	10.6805	10.5386	10.0905	17.2085	20.4871	21.1495	24.3462	31.1066	36.6618
CG12826	1.37967	1.58092	1.5271	1.73906	1.72528	2.50494	1.61231	1.8346	1.43636	8.76944	9.45892	15.1884
CG14060	11.6794	11.911	12.4295	13.206	12.6151	12.2527	12.8749	12.6731	12.7196	18.0452	19.0891	23.9121
CG1673	20.765	23.2195	23.3767	37.4064	50.8587	33.615	22.4703	22.7469	20.2782	103.128	115.339	171.069
Nmdmc	19.778	17.6516	16.255	21.1897	40.8598	24.2207	18.2149	16.0244	17.7213	99.0149	110.968	182.319
CG8129	10.5272	11.3854	11.7406	9.02935	15.678	10.9748	8.70888	7.14582	8.33955	29.6745	37.6125	59.5786
CG8468	6.38431	7.09546	7.38706	5.75746	7.89775	5.75034	5.71986	6.55667	7.10079	12.0561	15.3964	20.5528
AcCoAS	71.4034	70.3395	70.1163	73.8633	77.2669	66.2566	83.7686	82.1275	98.7451	135.157	161.085	213.292
Adgf-D	7.57211	8.28155	8.23769	7.14221	7.51985	7.27688	9.24092	8.28456	11.2274	19.1242	25.1361	33.2408
Prat2	24.9147	21.498	26.5866	15.776	33.54	17.4974	30.7421	24.7188	31.357	116.479	131.313	261.289
Hn	26.6714	25.663	25.3446	24.236	32.9543	21.3825	30.769	25.7134	40.7266	92.3256	98.2063	174.105
pug	24.3662	20.2404	22.9915	19.115	26.6506	19.8501	42.9416	38.7138	48.2786	169.377	192.021	352.591
ade3	34.6044	34.788	32.5609	31.196	35.6075	29.8094	38.9136	37.8974	36.0775	55.7167	66.6644	89.4819
CG2641	2.19664	2.64992	2.68539	2.18102	2.48547	3.01158	3.76908	3.40802	4.24556	5.15862	7.11972	7.77752
Pgm	120.715	107.489	117.796	96.1946	103.578	112.005	139.721	138.247	141.335	187.716	227.38	246.228
CG1271	8.76445	7.44564	8.4166	7.99534	8.73725	9.35143	12.5312	10.2453	9.49818	17.7902	20.9793	26.547
CG5819	11.6619	11.9616	12.2146	11.3174	13.3516	11.4894	16.0263	15.1363	14.9479	22.3376	27.8286	34.0937
CG5493	4.00289	2.55254	2.12525	2.34291	2.5266	2.03975	3.89635	6.2567	4.6045	14.0329	17.6915	23.0414
CG4538	29.8217	32.7167	33.1515	34.6223	35.1194	34.313	36.1665	34.6219	33.515	53.6847	62.7657	71.0873
CG31414	1.9526	2.58786	2.13764	2.2892	2.71825	1.82674	3.06495	2.24559	2.91493	6.33078	8.9515	10.7299
CG9510	9.87354	8.57566	10.2522	10.0572	11.4791	10.0712	12.7991	10.6869	13.9047	28.0925	39.6273	43.3207
CG6770	1288.59	1253.89	1278.66	1264.64	1221.6	1412.63	1388.31	1327.82	1471.97	2076.52	2178.17	2355.65
CG32626	51.8464	50.3483	53.7384	61.062	55.1465	57.3316	65.1066	59.1696	64.7337	94.666	106.352	121.526
Got1	115.577	101.864	114.566	119.772	108.893	123.255	133.193	126.425	142.71	264.352	288.917	358.031
Got2	193.627	162.523	178.629	182.112	177.917	199.394	216.891	215.321	235.246	351.678	399.825	439.417
Sodh-2	12.2387	8.15735	10.0804	13.1572	9.5441	12.322	16.5066	13.7045	17.8405	34.6434	42.7779	50.1502
nocturnin	30.0522	27.8586	28.8545	27.7577	30.9101	29.3594	40.6729	39.1059	41.3791	70.0927	75.7668	86.1166
CG7966	21.1846	21.0838	23.5156	22.3633	21.9884	23.4957	26.2058	22.801	27.3215	31.7175	32.4324	41.1092
CG30015	9.02478	10.1085	9.61053	11.1925	12.7561	9.4727	12.3617	11.2335	12.771	15.9517	17.7956	20.3517
CG32549	52.0473	46.5755	49.6961	62.7236	69.8709	58.5586	68.9945	66.0534	74.1058	102.014	117.398	129.08
CG9674	44.1247	47.5439	43.0087	55.6924	65.6059	51.0338	59.923	54.4422	52.9414	78.5602	92.0864	101.308
CG17739	9.10502	8.89602	8.16029	9.73687	13.4558	9.72568	11.054	12.244	10.9459	16.704	17.7129	21.826
CG8358	2.1205	1.64623	1.61079	2.14697	2.52471	1.88475	2.31508	2.63833	2.56467	3.69087	4.74571	5.72721
by	17.3684	18.356	18.0712	20.6704	23.2443	20.4894	23.7666	24.7665	23.5621	31.1789	34.5302	42.8766
CG10512	13.4736	12.8056	11.8947	11.2346	15.6454	12.6111	13.8813	14.3268	16.5111	20.4184	24.996	29.8302
CG31743	11.2908	12.0126	11.7387	10.6206	15.5909	11.2357	12.9181	13.2328	14.7038	18.0441	21.8043	25.1611
CG8834	18.3804	15.6855	19.3539	17.2713	25.0876	14.586	19.3426	19.9413	29.3733	32.7439	52.9771	63.1836
CG5428	6.78267	5.06455	6.34979	5.17103	8.08558	4.98978	9.31259	7.72044	9.7826	11.528	14.9053	18.9402
Spn43Ab	57.8162	51.8937	57.2883	46.814	74.0735	44.0073	72.2836	70.7225	82.3697	80.501	117.488	139.916
tsl	8.76058	8.70081	10.0256	9.80291	12.2398	8.06067	11.5127	11.3068	11.6659	14.1443	19.4481	19.9817
laza	11.9569	11.9985	10.0082	9.80327	14.9035	10.6468	13.5351	13.16	12.5594	17.1763	21.0293	22.4608
CG5362	384.845	334.464	364.559	369.554	378.166	403.419	485.607	470.612	523.728	615.041	664.742	730.22
CG6762	9.85668	7.28843	8.38616	12.4571	13.8882	13.2033	18.6346	19.5322	22.2937	29.3261	31.0374	34.6642
ImpL2	32.4711	32.2121	25.9802	32.2916	43.3337	33.9473	45.6964	44.9768	35.1644	67.6123	65.8355	79.9899
LKR	1.78099	2.01117	1.78016	2.36278	3.61776	2.15873	4.55086	3.75783	2.95258	5.48251	5.34454	7.2949
CG31635	6.62158	9.61558	9.92115	10.9542	7.59769	7.48828	12.2826	9.66818	8.70199	14.4688	14.0156	15.5244
cp309	10.9123	13.1863	12.1869	12.6373	11.241	8.56113	12.4693	11.4815	12.0777	15.5065	18.2943	18.8033
